# Supplementary material for: Powder X-ray investigation of 4,4′-diisocyano-3,3′-dimethyl­biphen­yl
Source: Acta Crystallogr Sect E Struct Rep Online. 2013 Feb 20;69(Pt 3):o412–3. doi: 10.1107/S1600536813004315 (PMC3588545; doi:10.1107/S1600536813004315)
Supplement: Supplementary file 1 [file e-69-0o412-sup1.cif]

##############################################################################
#                                                                            #
# This CIF contains the data in a paper accepted for publication in          #
# Acta Crystallographica Section E. It conforms to the requirements of       #
# Notes for Authors for Acta Crystallographica Section E, and has been       #
# peer reviewed under the auspices of the IUCr Commission on Journals.       #
#                                                                            #
# Full details of the Crystallographic Information File format               #
# are given in the paper "The Crystallographic Information File (CIF):       #
# a New Standard Archive File for Crystallography" by S. R. Hall, F. H.      #
# Allen and I. D. Brown [Acta Cryst. (1991), A47, 655-685].                  #
#                                                                            #
# The current version of the core CIF dictionary is obtainable from          #
# ftp://ftp.iucr.org/pub/cif_core.dic.                                       #
#                                                                            #
# Software is freely available for graphical display of the structure(s)     #
# in this CIF. For information consult the CIF software page                 #
# http://www.iucr.org/resources/cif/software.                                #
#                                                                            #
# This file may be used for bona fide research purposes within the           #
# scientific community so long as proper attribution is given to the journal # 
# article from which it was obtained.                                        #
#                                                                            #
##############################################################################
data_global
_audit_creation_method     "from EXP file using GSAS2CIF"
_journal_data_validation_number     ?
_journal_date_recd_electronic     2013-01-30
_journal_date_accepted     2013-02-13
_journal_name_full     'Acta Crystallographica, Section E'
_journal_year     2013
_journal_volume     69
_journal_issue      3
_journal_page_first     o412
_journal_page_last     o413
_journal_paper_category     QO
_journal_paper_doi     10.1107/S1600536813004315
_journal_coeditor_code     LH5582
_publ_contact_author_name     'Mwaffak Rukiah'
_publ_contact_author_address
;
Department of Chemistry
Atomic Energy Commission of Syria (AECS)
PO Box 6091
Damascus
Syrian Arab Republic
;
_publ_contact_author_email     'cscientific@aec.org.sy'
_publ_contact_author_fax     '++ 963 11 6112289'
_publ_contact_author_phone     '++ 963 11 2132580'
_publ_section_title
;
Powder X-ray investigation of 4,4'-diisocyano-3,3'-dimethylbiphenyl
;
loop_
    _publ_author_name
    _publ_author_footnote
    _publ_author_address
    'Rukiah, Mwaffak' .
;
Department of Chemistry
Atomic Energy Commission of Syria (AECS)
PO Box 6091
Damascus
Syrian Arab Republic
;
    'Al-Ktaifani, Mahmoud' .
;
Department of Chemistry
Atomic Energy Commission of Syria (AECS)
PO Box 6091
Damascus
Syrian Arab Republic
;
_pd_block_id     2012-11-18T11:31|DIISDIMBIPHENYL|Mwaffak_Rukiah|stadip
data_I
_chemical_name_systematic
;
4,4'-Diisocyano-3,3'-dimethylbiphenyl
;
_chemical_name_common     ?
_chemical_formula_moiety     'C16 H12 N2'
_chemical_formula_sum     'C16 H12 N2'
_chemical_formula_structural     ?
_chemical_formula_analytical     ?
_chemical_formula_iupac     'C16 H12 N2'
_chemical_formula_weight     232.279
_chemical_melting_point     ?
_symmetry_cell_setting     monoclinic
_symmetry_space_group_name_H-M     'P 21/c'
_symmetry_space_group_name_Hall     '-P 2ybc'
loop_
    _symmetry_equiv_pos_site_id
    _symmetry_equiv_pos_as_xyz
    1 +x,+y,+z
    2 -x,+y+1/2,-z+1/2
    -1 -x,-y,-z
    -2 +x,-y+1/2,+z+1/2
_cell_length_a     11.9045(4)
_cell_length_b     14.6235(4)
_cell_length_c     7.61672(15)
_cell_angle_alpha     90.0
_cell_angle_beta     105.483(2)
_cell_angle_gamma     90.0
_cell_volume     1277.84(7)
_cell_formula_units_Z     4
_cell_measurement_temperature     298
_cell_special_details     ?
_exptl_crystal_density_diffrn     1.207
_exptl_crystal_density_meas     ?
_exptl_crystal_density_method     ?
_exptl_crystal_F_000     488
_pd_char_colour     'light_brown'
_pd_char_particle_morphology     'Fine powder'
_exptl_absorpt_coefficient_mu     0.561
_exptl_absorpt_correction_type     cylinder
_exptl_absorpt_process_details
;
GSAS Absorption/surface roughness correction: function number 4
Flat plate transmission absorption correction
Terms =     0.17220         0.0000
Correction is not refined.
;
_exptl_absorpt_correction_T_min     0.68467
_exptl_absorpt_correction_T_max     0.76652
_exptl_special_details
;
The sample was ground lightly in a mortar, loaded between two Mylar foils and
fixed in the sample holder with a mask of 8.0 mm internal diameter.
;
_diffrn_ambient_temperature     298
_diffrn_radiation_type     'Cu K\a~1~'
_diffrn_radiation_wavelength     1.5406
_diffrn_radiation_monochromator     'curved Ge(111)'
_diffrn_measurement_device_type     'STOE Transmission STADI P'
_pd_instr_dist_src/mono     260
_pd_instr_dist_mono/spec     130
_pd_instr_dist_src/spec     ?
_pd_instr_dist_spec/anal     ?
_pd_instr_dist_anal/detc     ?
_pd_instr_dist_spec/detc     173
_pd_instr_location
;
Chemistry Department
 Atomic Energy Commission
 Damascus
 PO Box 6091
 Syrian Arab Republic
;
_pd_meas_2theta_range_min     5.0
_pd_meas_2theta_range_max     89.98
_pd_meas_2theta_range_inc     0.02
_pd_meas_number_of_points     4250
_pd_meas_scan_method     step
_pd_meas_special_details     ?
_refine_special_details
;
For pattern indexing, the extraction of the peak positions was carried out with
the program<i>WinPLOTR</i> (Roisnel & Rodriguez-Carvajal, 2001). Pattern
indexing was performed with the program <i>DicVol4.0</i> (Boultif & Lou\"er,
2004). The first 20 lines of powder pattern were completely indexed on the
basis of monoclinic system. The absolute error on each observed line was fixed
at 0.02\% (2\q). The figures of merit are sufficiently high to support the
obtained indexing results [<i>M</i>(20) = 22.5, <i>F</i>(20) = 41.1(0.0087,
56)]. The whole powder diffraction pattern from 5 to 90\% (2\q) was
subsequently refined with cell and resolution constraints (Le Bail <i>et
al.</i>, 1988<b>)</b> with a space group without systematic extinctions in
monoclinic system, <i>P2/m</i>, using the "profile matching" option of the
program <i>FullProf</i> (Rodriguez-Carvajal, 2001<b>)</b>. The best estimated
space group in the monoclinic system was <i>P2~1~/c</i> which determined with
the help of the program <i>Check Group</i> interfaced by <i>WinPLOTR</i>
(Roisnel & Rodriguez, 2001<b>)</b>. The number of molecules per unit cell was
estimated to be equal to <i>Z</i> = 4, it can be concluded that the number of
molecules in the asymmetric unit is <i>Z' =</i> 1 for the space group
<i>P2~1~/c</i>.
The structure was solved <i>ab initio</i> by direct space method (Monte Carlo
simulated annealing with parallel tempering algorithm) using the program
<i>FOX</i> (Favre-Nicolin & \<Cern\'y, 2002). The model found by this program
was introduced in the program <i>GSAS</i> (Larson & Von Dreele, 2004<b>)</b>
implemented in <i>EXPGUI</i> (Toby, 2001) for Rietveld refinements. The
background was refined using a shifted Chebyshev polynomial with 20
coefficients. During the Rietveld refinements, the effect of the asymmetry of
peaks was corrected using a pseudo-Voigt description of the peak shape
(Thompson <i>et al.</i>, 1987) which allows for angle-dependent asymmetry with
axial divergence (Finger <i>et al.</i>, 1994). The two asymmetry parameters of
this function <i>S/L</i> and <i>D/L</i> were both fixed at 0.0225 during the
Rietveld refinement. Intensities were corrected from absorption effects with a
\m<i>.d</i> value of 0.1722.
;
_reflns_number_total     1028
_refine_ls_matrix_type     full
_refine_ls_goodness_of_fit_all     1.32
_refine_ls_restrained_S_all     ?
_refine_ls_restrained_S_obs     ?
_refine_ls_number_parameters     120
_refine_ls_number_restraints     0
_refine_ls_number_constraints     ?
_refine_ls_hydrogen_treatment     noref
_refine_ls_weighting_scheme     ?
_refine_ls_weighting_details     ?
_refine_ls_shift/su_max     0.02
_refine_ls_shift/su_mean     0.00
_refine_diff_density_max     0.087
_refine_diff_density_min     -0.085
_refine_ls_extinction_method     ?
_refine_ls_extinction_coef     ?
loop_
    _atom_type_symbol
    _atom_type_number_in_cell
    _atom_type_scat_Cromer_Mann_a1
    _atom_type_scat_Cromer_Mann_a2
    _atom_type_scat_Cromer_Mann_a3
    _atom_type_scat_Cromer_Mann_a4
    _atom_type_scat_Cromer_Mann_b1
    _atom_type_scat_Cromer_Mann_b2
    _atom_type_scat_Cromer_Mann_b3
    _atom_type_scat_Cromer_Mann_b4
    _atom_type_scat_Cromer_Mann_c
    _atom_type_scat_dispersion_real
    _atom_type_scat_dispersion_imag
    _atom_type_scat_source
    C 64.0 2.31000 20.8439 1.02000 10.2075 1.58860 0.56870 0.86500 51.6512
                                                                         0.21560
                                                                           0.018
                                                                           0.009
                                                      International_Tables_Vol_C
    N 8.0 12.2126 0.00570 3.13220 9.89330 2.01250 28.9975 1.16630 0.58260
                                                                         -11.529
                                                                           0.031
                                                                           0.018
                                                      International_Tables_Vol_C
    H 48.0 0.49300 10.5109 0.32291 26.1257 0.14019 3.14236 0.04081 57.7997
                                                                         0.00304
                                                                           0.000
                                                                           0.000
                                                      International_Tables_Vol_C
_computing_data_collection     '<i>WinXPOW</i> (Stoe & Cie, 1999)'
_computing_cell_refinement     'GSAS (Larson & Von Dreele, 2004)'
_computing_data_reduction     '<i>WinXPOW</i> (Stoe & Cie, 1999)'
_computing_structure_solution     '<i>FOX</i> (Favre-Nicolin & \<Cern\'y, 2002)'
_computing_structure_refinement     'GSAS (Larson & Von Dreele, 2004)'
_computing_molecular_graphics     'ORTEP-3 (Farrugia, 2012)'
_computing_publication_material     'publCIF (Westrip, 2010)'
_pd_calibration_special_details
;
  The principle of the linear PSD calibration is a stepwise
  movement of the PSD over a fixed reflection [Si (111)].
  An additional addresswise intensity correction can be
  performed using the constant background of the fluorescence
  from an amorphous iron-sample.
;
_pd_phase_name     DiisDimBiphenyl
_pd_prep_cool_rate     ?
_pd_prep_pressure     101.3
_pd_prep_temperature     298
_pd_proc_2theta_range_min     4.99867
_pd_proc_2theta_range_max     89.97868
_pd_proc_2theta_range_inc     0.02
_pd_calc_method     "Rietveld Refinement"
_pd_proc_info_data_reduction     none
_pd_proc_info_datetime     2012-11-18T11:31:00
_pd_proc_info_excluded_regions
;
none
;
_pd_proc_ls_background_function
;   GSAS Background function number 1 with 20 terms.
 Shifted Chebyshev function of 1st kind
      1:    3509.16     2:   -3547.18     3:    1729.31     4:   -271.390
      5:   -158.493     6:    133.640     7:   -41.5743     8:   -87.6309
      9:    73.0201    10:    78.1201    11:   -126.319    12:    73.5124
     13:    5.65073    14:   -38.9623    15:    13.5948    16:    6.87496
     17:   -4.39687    18:   0.392461    19:    8.77696    20:   -6.87661
;
_pd_proc_ls_peak_cutoff     0.00100
_pd_proc_ls_prof_R_factor     0.0159
_pd_proc_ls_prof_wR_factor     0.0209
_pd_proc_ls_prof_wR_expected     0.0161
_pd_proc_ls_profile_function
;
CW Profile function number 4 with  21 terms
Pseudovoigt profile coefficients as parameterized in
(Thompson <i>et al.</i>,1987.Asymmetry correction of Finger <i>et
al.</i>(Finger <i>et al.</i>,1994). Microstrain broadening by
Stephens(Stephens, 1999).
#1(GU)   =    0.000 #2(GV)   =    0.000 #3(GW)   =   10.785
#4(GP)   =    0.000 #5(LX)   =    2.472 #6(ptec) =     0.00
#7(trns) =     0.00 #8(shft) =   0.0000 #9(sfec) =     0.00
#10(S/L) =   0.0225 #11(H/L) =   0.0225 #12(eta) =   0.4987
#13(S400 ) =  9.0E-02 #14(S040 ) =  1.1E-02 #15(S004 ) =  2.8E+00
#16(S220 ) =  1.9E-02 #17(S202 ) = -1.5E-02 #18(S022 ) =  3.5E-02
#19(S301 ) = -2.0E-01 #20(S103 ) =  1.1E+00 #21(S121 ) = -6.1E-02
Peak tails are ignored  where the intensity is below 0.0010 times the peak
  Aniso. broadening axis   0.0   0.0   1.0
;
_pd_proc_ls_special_details     ?
_pd_proc_number_of_points     4250
_pd_spec_mount_mode     transmission
_pd_spec_mounting
;
powder loaded between two Mylar foils
;
_pd_spec_shape     flat_sheet
_pd_spec_size_axial     8
_pd_spec_size_equat     8
_pd_spec_size_thick     ?
loop_
    _atom_site_type_symbol
    _atom_site_label
    _atom_site_fract_x
    _atom_site_fract_y
    _atom_site_fract_z
    _atom_site_U_iso_or_equiv
    _atom_site_thermal_displace_type
    _atom_site_occupancy
    _atom_site_symmetry_multiplicity
    C C1 0.7040(15) 0.3220(13) 0.546(3)   0.13957 Uani 1.0 4
    C C2 0.5080(12) 0.2651(12) 0.326(2)   0.049(7) Uiso 1.0 4
    C C3 0.4211(14) 0.3265(8) 0.237(2)   0.031(5) Uiso 1.0 4
    C C4 0.3141(13) 0.2954(10) 0.1285(17) 0.033(5) Uiso 1.0 4
    C C5 0.2881(12) 0.2038(10) 0.120(2)   0.027(5) Uiso 1.0 4
    C C6 0.3738(13) 0.1398(8) 0.209(2)   0.035(6) Uiso 1.0 4
    C C7 0.4835(12) 0.1710(10) 0.3129(17) 0.044(6) Uiso 1.0 4
    C C8 0.1712(13) 0.1714(10) 0.0015(19) 0.022(5) Uiso 1.0 4
    C C9 0.1588(12) 0.0804(10) -0.075(2)   0.034(5) Uiso 1.0 4
    C C10 0.0455(16) 0.0559(9) -0.181(2)   0.039(6) Uiso 1.0 4
    C C11 -0.0471(12) 0.1147(11) -0.213(2)   0.049(6) Uiso 1.0 4
    C C12 -0.0348(12) 0.2013(10) -0.1276(19) 0.039(6) Uiso 1.0 4
    C C13 0.0750(14) 0.2270(7) -0.030(2)   0.043(6) Uiso 1.0 4
    C C14 -0.2511(14) 0.0608(10) -0.386(2)   0.11783 Uani 1.0 4
    C C15 0.4492(9) 0.4276(9) 0.2552(18) 0.086(6) Uiso 1.0 4
    C C16 0.0322(13) -0.0402(9) -0.2630(19) 0.060(5) Uiso 1.0 4
    N N1 0.6187(12) 0.2921(10) 0.449(2)   0.065(7) Uiso 1.0 4
    N N2 -0.1575(11) 0.0800(9) -0.3173(19) 0.046(6) Uiso 1.0 4
    H H4 0.25719 0.3431 0.06671 0.05 Uiso 1.0 4
    H H6 0.35313 0.07403 0.19577 0.05 Uiso 1.0 4
    H H7 0.53998 0.12458 0.37635 0.05 Uiso 1.0 4
    H H9 0.2264 0.04273 -0.05912 0.05 Uiso 1.0 4
    H H12 -0.10372 0.23895 -0.1533 0.05 Uiso 1.0 4
    H H13 0.08075 0.29047 0.02542 0.05 Uiso 1.0 4
    H H15a 0.438 0.45236 0.13397 0.1 Uiso 1.0 4
    H H15b 0.39451 0.45559 0.3131 0.1 Uiso 1.0 4
    H H15c 0.52758 0.43661 0.32669 0.1 Uiso 1.0 4
    H H16a 0.04874 -0.04178 -0.38138 0.1 Uiso 1.0 4
    H H16b 0.08445 -0.08471 -0.18326 0.1 Uiso 1.0 4
    H H16c -0.04778 -0.06116 -0.2777 0.1 Uiso 1.0 4
loop_
    _atom_site_aniso_label
    _atom_site_aniso_U_11
    _atom_site_aniso_U_22
    _atom_site_aniso_U_33
    _atom_site_aniso_U_12
    _atom_site_aniso_U_13
    _atom_site_aniso_U_23
    C1 0.13(2)   0.21(2)   0.07(2)   0.001(18) 0.004(15) -0.048(17)
    C14 0.081(18) 0.127(18) 0.11(2)   -0.014(14) -0.033(19) 0.063(15)
_geom_special_details     ?
loop_
    _geom_bond_atom_site_label_1
    _geom_bond_atom_site_label_2
    _geom_bond_site_symmetry_1
    _geom_bond_site_symmetry_2
    _geom_bond_distance
    _geom_bond_publ_flag
    C1 N1 . 1_555 1.171(19) n
    N1 C2 . 1_555 1.451(17) n
    C2 C3 . 1_555 1.402(18) n
    C3 C4 . 1_555 1.397(17) n
    C3 C15 . 1_555 1.513(14) n
    C15 H15a . 1_555 0.967 n
    C15 H15b . 1_555 0.969 n
    C15 H15c . 1_555 0.956 n
    C4 C5 . 1_555 1.372(13) n
    C4 H4 . 1_555 0.998 n
    C5 C6 . 1_555 1.416(14) n
    C6 C7 . 1_555 1.410(14) n
    C6 H6 . 1_555 0.992 n
    C7 C2 . 1_555 1.404(14) n
    C7 H7 . 1_555 0.987 n
    C5 C8 . 1_555 1.518(13) n
    C8 C9 . 1_555 1.446(14) n
    C9 C10 . 1_555 1.421(18) n
    C9 H9 . 1_555 0.956 n
    C10 C11 . 1_555 1.367(16) n
    C10 C16 . 1_555 1.528(19) n
    C16 H16a . 1_555 0.973 n
    C16 H16b . 1_555 0.989 n
    C16 H16c . 1_555 0.978 n
    C11 C12 . 1_555 1.414(14) n
    C11 N2 . 1_555 1.435(15) n
    C12 C13 . 1_555 1.373(14) n
    C12 H12 . 1_555 0.964 n
    C13 H13 . 1_555 1.014 n
    C14 N2 . 1_555 1.133(15) n
loop_
    _geom_angle_atom_site_label_1
    _geom_angle_atom_site_label_2
    _geom_angle_atom_site_label_3
    _geom_angle_site_symmetry_1
    _geom_angle_site_symmetry_2
    _geom_angle_site_symmetry_3
    _geom_angle
    _geom_angle_publ_flag
    C3 C2 C7 1_555 . 1_555 118.7(14) n
    C3 C2 N1 1_555 . 1_555 124.3(17) n
    C7 C2 N1 1_555 . 1_555 116.7(19) n
    C2 C3 C4 1_555 . 1_555 121.1(12) n
    C2 C3 C15 1_555 . 1_555 117.7(16) n
    C4 C3 C15 1_555 . 1_555 121.2(16) n
    C3 C4 C5 1_555 . 1_555 120.3(14) n
    C3 C4 H4 1_555 . 1_555 116.6 n
    C5 C4 H4 1_555 . 1_555 123.0 n
    C4 C5 C6 1_555 . 1_555 119.9(15) n
    C4 C5 C8 1_555 . 1_555 119.5(16) n
    C6 C5 C8 1_555 . 1_555 120.5(13) n
    C5 C6 C7 1_555 . 1_555 119.7(14) n
    C5 C6 H6 1_555 . 1_555 117.7 n
    C7 C6 H6 1_555 . 1_555 122.5 n
    C2 C7 C6 1_555 . 1_555 120.1(13) n
    C2 C7 H7 1_555 . 1_555 122.5 n
    C6 C7 H7 1_555 . 1_555 117.4 n
    C5 C8 C9 1_555 . 1_555 120.4(13) n
    C5 C8 C13 1_555 . 1_555 120.6(15) n
    C9 C8 C13 1_555 . 1_555 119.0(16) n
    C8 C9 C10 1_555 . 1_555 116.1(14) n
    C8 C9 H9 1_555 . 1_555 119.2 n
    C10 C9 H9 1_555 . 1_555 124.6 n
    C9 C10 C11 1_555 . 1_555 122.7(14) n
    C9 C10 C16 1_555 . 1_555 116.3(18) n
    C11 C10 C16 1_555 . 1_555 121.0(18) n
    C10 C11 C12 1_555 . 1_555 120.1(15) n
    C10 C11 N2 1_555 . 1_555 116.9(18) n
    C12 C11 N2 1_555 . 1_555 122.6(18) n
    C11 C12 C13 1_555 . 1_555 117.5(14) n
    C11 C12 H12 1_555 . 1_555 116.1 n
    C13 C12 H12 1_555 . 1_555 126.1 n
    C8 C13 C12 1_555 . 1_555 124.2(15) n
    C8 C13 H13 1_555 . 1_555 120.6 n
    C12 C13 H13 1_555 . 1_555 115.1 n
    C3 C15 H15a 1_555 . 1_555 107.9 n
    C3 C15 H15b 1_555 . 1_555 107.2 n
    C3 C15 H15c 1_555 . 1_555 110.2 n
    H15a C15 H15b 1_555 . 1_555 109.7 n
    H15a C15 H15c 1_555 . 1_555 110.9 n
    H15b C15 H15c 1_555 . 1_555 110.8 n
    C10 C16 H16a 1_555 . 1_555 112.1 n
    C10 C16 H16b 1_555 . 1_555 112.0 n
    C10 C16 H16c 1_555 . 1_555 109.1 n
    H16a C16 H16b 1_555 . 1_555 107.6 n
    H16a C16 H16c 1_555 . 1_555 108.6 n
    H16b C16 H16c 1_555 . 1_555 107.3 n
    C1 N1 C2 1_555 . 1_555 174.(3)   n
    C11 N2 C14 1_555 . 1_555 171.(2)   n
loop_
    _geom_torsion_atom_site_label_1
    _geom_torsion_atom_site_label_2
    _geom_torsion_atom_site_label_3
    _geom_torsion_atom_site_label_4
    _geom_torsion_site_symmetry_1
    _geom_torsion_site_symmetry_2
    _geom_torsion_site_symmetry_3
    _geom_torsion_site_symmetry_4
    _geom_torsion
    _geom_torsion_publ_flag
    N1 C2 C3 C4 . . . . -176.4(14) n
    N1 C2 C3 C15 . . . . 6(2) n
    C7 C2 C3 C4 . . . . -4(2) n
    C7 C2 C3 C15 . . . . 179.3(13) n
    N1 C2 C7 C6 . . . . 174.5(13) n
    C3 C2 C7 C6 . . . . 1(2) n
    C2 C3 C4 C5 . . . . 6(2) n
    C15 C3 C4 C5 . . . . -177.1(13) n
    C3 C4 C5 C6 . . . . -5(2) n
    C3 C4 C5 C8 . . . . 179.9(13) n
    C4 C5 C6 C7 . . . . 3(2) n
    C8 C5 C6 C7 . . . . 177.6(13) n
    C4 C5 C8 C9 . . . . 152.6(14) n
    C4 C5 C8 C13 . . . . -29(2) n
    C6 C5 C8 C9 . . . . -22(2) n
    C6 C5 C8 C13 . . . . 156.0(15) n
    C5 C6 C7 C2 . . . . -1(2) n
    C5 C8 C9 C10 . . . . 178.8(13) n
    C13 C8 C9 C10 . . . . 1(2) n
    C5 C8 C13 C12 . . . . -176.6(14) n
    C9 C8 C13 C12 . . . . 2(2) n
    C8 C9 C10 C11 . . . . 1(2) n
    C8 C9 C10 C16 . . . . 179.7(13) n
    C9 C10 C11 N2 . . . . -178.0(14) n
    C9 C10 C11 C12 . . . . -5(2) n
    C16 C10 C11 N2 . . . . 4(2) n
    C16 C10 C11 C12 . . . . 176.4(13) n
    N2 C11 C12 C13 . . . . 179.5(14) n
    C10 C11 C12 C13 . . . . 7(2) n
    C11 C12 C13 C8 . . . . -5(2) n
loop_
    _geom_hbond_atom_site_label_D
    _geom_hbond_atom_site_label_H
    _geom_hbond_atom_site_label_A
    _geom_hbond_site_symmetry_D
    _geom_hbond_site_symmetry_H
    _geom_hbond_site_symmetry_A
    _geom_hbond_distance_DH
    _geom_hbond_distance_HA
    _geom_hbond_distance_DA
    _geom_hbond_angle_DHA
    _geom_hbond_publ_flag
    C6 H6 C14 1_555 1_555 -1_555 0.991 2.900 3.69(2) 137.36 y
    C7 H7 C14 1_555 1_555 1_656 0.986 2.815 3.737(17) 155.86 y
    C16 H16b C1 1_555 1_555 2_645 0.989 2.809 3.73(2) 154.52 y
    C16 H16a C16 1_555 1_555 -1_554 0.973 2.883 3.68(2) 139.57 n
