# Supplementary material for: Powder X-ray investigation of 4,4′-diisocyano-3,3′-dimethyl­biphen­yl
Source: Acta Crystallogr Sect E Struct Rep Online. 2013 Feb 20;69(Pt 3):o412–3. doi: 10.1107/S1600536813004315 (PMC3588545; doi:10.1107/S1600536813004315)
Supplement: Supplementary file 2 [file e-69-0o412-Isup2.rtv]

data_I
# Powder diffraction data for histogram  1
#==============================================================================
# 9. INSTRUMENT CHARACTERIZATION

_exptl_special_details
; 
The sample was ground lightly in a mortar, loaded between two Mylar foils and
fixed in the sample holder with a mask of 8.0 mm internal diameter.
;

# if regions of the data are excluded, the reason(s) are supplied here:
_pd_proc_info_excluded_regions
; 
none
;

# The following item is used to identify the equipment used to record
# the powder pattern when the diffractogram was measured at a laboratory
# other than the authors' home institution, e.g. when neutron or synchrotron
# radiation is used.

_pd_instr_location
; 
  Chemistry Department
  Atomic Energy Commission
  Damascus
  P.O.Box 6091
  Syrian Arab Republic
;
_pd_calibration_special_details           # description of the method used
                                          # to calibrate the instrument
; 
  The principle of the linear PSD calibration is a stepwise
  movement of the PSD over a fixed reflection [Si (111)].
  An additional addresswise intensity correction can be 
  performed using the constant background of the fluorescence
  from an amorphous iron-sample. 
;

_diffrn_ambient_temperature       298
_diffrn_source             'sealed X-ray tube'
_diffrn_source_target             Cu
_diffrn_source_type      ?
_diffrn_measurement_device_type  'STOE Transmission STADI P' 
_diffrn_detector            'Linear PSD'  
_diffrn_detector_type     'Stoe Linear PSD'       # make or model of detector

_pd_meas_scan_method           step       # options are 'step', 'cont',
                                          # 'tof', 'fixed' or
                                          # 'disp' (= dispersive)
_pd_meas_special_details
?

# The following two items identify the program(s) used (if appropriate).
_computing_data_collection  'WinXPOW (Stoe & Cie, 1999)'
_computing_data_reduction   'WinXPOW (Stoe & Cie, 1999)'

# Describe any processing performed on the data, prior to refinement.
# For example: a manual Lp correction or a precomputed absorption correction
_pd_proc_info_data_reduction      none

# The following item is used for angular dispersive measurements only.

_diffrn_radiation_monochromator 'curved Ge(111)'

# The following items are used to define the size of the instrument.
# Not all distances are appropriate for all instrument types.

_pd_instr_dist_src/mono           260
_pd_instr_dist_mono/spec          130
_pd_instr_dist_src/spec           ?
_pd_instr_dist_spec/anal          ?
_pd_instr_dist_anal/detc          ?
_pd_instr_dist_spec/detc          173

# 10. Specimen size and mounting information

# The next three fields give the specimen dimensions in mm.  The equatorial
# plane contains the incident and diffracted beam.

_pd_spec_size_axial               8       # perpendicular to
                                          # equatorial plane

_pd_spec_size_equat               8       # parallel to
                                          # scattering vector
                                          # in transmission

_pd_spec_size_thick               ?       # parallel to
                                          # scattering vector
                                          # in reflection

_pd_spec_mounting                         # This field should be
                                          # used to give details of the
                                          # container.
; 
powder loaded between two Mylar foils
;

_pd_spec_mount_mode    transmission       # options are 'reflection'
                                          # or 'transmission'

_pd_spec_shape          flat_sheet        # options are 'cylinder'
                                          # 'flat_sheet' or 'irregular'


loop_ _atom_type_symbol
      _atom_type_number_in_cell
      _atom_type_scat_dispersion_real
      _atom_type_scat_dispersion_imag
      _atom_type_scat_Cromer_Mann_a1
      _atom_type_scat_Cromer_Mann_a2
      _atom_type_scat_Cromer_Mann_a3
      _atom_type_scat_Cromer_Mann_a4
      _atom_type_scat_Cromer_Mann_b1
      _atom_type_scat_Cromer_Mann_b2
      _atom_type_scat_Cromer_Mann_b3
      _atom_type_scat_Cromer_Mann_b4
      _atom_type_scat_Cromer_Mann_c
      _atom_type_scat_source
  C         64.0    0.018    0.009
 2.31000 20.8439 1.02000 10.2075 1.58860 0.56870 0.86500 51.6512 0.21560 
  International_Tables_Vol_C
  N          8.0    0.031    0.018
 12.2126 0.00570 3.13220 9.89330 2.01250 28.9975 1.16630 0.58260 -11.529 
  International_Tables_Vol_C
  H         48.0    0.000    0.000
 0.49300 10.5109 0.32291 26.1257 0.14019 3.14236 0.04081 57.7997 0.00304 
  International_Tables_Vol_C
_diffrn_radiation_probe                x-ray
_diffrn_radiation_polarisn_ratio       0.79
_diffrn_radiation_wavelength           1.5406
_diffrn_radiation_type                'Cu K\a~1~'
_pd_proc_ls_prof_R_factor              0.0159
_pd_proc_ls_prof_wR_factor             0.0209
_pd_proc_ls_prof_wR_expected           0.0161
_refine_ls_R_Fsqd_factor               0.02609

_pd_proc_ls_background_function
;   GSAS Background function number 1 with 20 terms.
 Shifted Chebyshev function of 1st kind
      1:    3509.16     2:   -3547.18     3:    1729.31     4:   -271.390    
      5:   -158.493     6:    133.640     7:   -41.5743     8:   -87.6309    
      9:    73.0201    10:    78.1201    11:   -126.319    12:    73.5124    
     13:    5.65073    14:   -38.9623    15:    13.5948    16:    6.87496    
     17:   -4.39687    18:   0.392461    19:    8.77696    20:   -6.87661    
;

_exptl_absorpt_process_details
;   GSAS Absorption/surface roughness correction: function number 4
 Flat plate transmission absorption correction
Terms =     0.17220         0.0000    
Correction is not refined.
;
_exptl_absorpt_correction_T_min        0.68467
_exptl_absorpt_correction_T_max        0.76652


_pd_proc_ls_profile_function
;
 CW Profile function number 4 with  21 terms
 Pseudovoigt profile coefficients as parameterized in
(Thompson <i>et al.</i>,1987.Asymmetry correction of Finger <i>et
 al.</i>(Finger <i>et al.</i>,1994). Microstrain broadening by
 Stephens(Stephens, 1999).
 #1(GU)   =    0.000 #2(GV)   =    0.000 #3(GW)   =   10.785
 #4(GP)   =    0.000 #5(LX)   =    2.472 #6(ptec) =     0.00
 #7(trns) =     0.00 #8(shft) =   0.0000 #9(sfec) =     0.00
 #10(S/L) =   0.0225 #11(H/L) =   0.0225 #12(eta) =   0.4987
 #13(S400 ) =  9.0E-02 #14(S040 ) =  1.1E-02 #15(S004 ) =  2.8E+00
 #16(S220 ) =  1.9E-02 #17(S202 ) = -1.5E-02 #18(S022 ) =  3.5E-02
 #19(S301 ) = -2.0E-01 #20(S103 ) =  1.1E+00 #21(S121 ) = -6.1E-02
 Peak tails are ignored  where the intensity is below 0.0010 times the peak
   Aniso. broadening axis   0.0   0.0   1.0
;
_pd_proc_ls_peak_cutoff 0.00100
_pd_proc_info_datetime                 2012-11-18T11:31:00
_pd_calc_method                        "Rietveld Refinement"

#---- raw/calc data loop -----
_pd_meas_2theta_range_min              5.0
_pd_meas_2theta_range_max              89.98
_pd_meas_2theta_range_inc              0.02
_pd_proc_2theta_range_min              4.99867
_pd_proc_2theta_range_max              89.97868
_pd_proc_2theta_range_inc              0.02

loop_
      _pd_meas_counts_total
      _pd_proc_ls_weight
      _pd_proc_intensity_bkg_calc
      _pd_calc_intensity_total
  8648.0     0.0001156   8668.22949   8668.17480
  8818.0     0.0001134   8668.59863   8668.54883
  8757.0     0.0001142   8668.99609   8668.95117
  8714.0     0.0001148   8669.41895   8669.37891
  8452.0     0.0001183   8669.86426   8669.82813
  8636.0     0.0001158   8670.32910   8670.29688
  8405.0     0.0001190   8670.80957   8670.78027
  8588.0     0.0001164   8671.30273   8671.27832
  8648.0     0.0001156   8671.80664   8671.78516
  8573.0     0.0001166   8672.31738   8672.29980
  8701.0     0.0001149   8672.83301   8672.81836
  8711.0     0.0001148   8673.35059   8673.33887
  8654.0     0.0001156   8673.86816   8673.85938
  8716.0     0.0001147   8674.38281   8674.37598
  8741.0     0.0001144   8674.89160   8674.88770
  8642.0     0.0001157   8675.39258   8675.39160
  8776.0     0.0001139   8675.88379   8675.88477
  8938.0     0.0001119   8676.36230   8676.36523
  8855.0     0.0001129   8676.82617   8676.83203
  8657.0     0.0001155   8677.27441   8677.28125
  8719.0     0.0001147   8677.70313   8677.71191
  8530.0     0.0001172   8678.11230   8678.12305
  8616.0     0.0001161   8678.49805   8678.51074
  8667.0     0.0001154   8678.86035   8678.87402
  8813.0     0.0001135   8679.19629   8679.21191
  8623.0     0.0001160   8679.50488   8679.52148
  8651.0     0.0001156   8679.78320   8679.80176
  8720.0     0.0001147   8680.03125   8680.05078
  8605.0     0.0001162   8680.24707   8680.26758
  8635.0     0.0001158   8680.42871   8680.45020
  8668.0     0.0001154   8680.57422   8680.59668
  8636.0     0.0001158   8680.68359   8680.70703
  8526.0     0.0001173   8680.75488   8680.77832
  8718.0     0.0001147   8680.78613   8680.81055
  8577.0     0.0001166   8680.77637   8680.80273
  8731.0     0.0001145   8680.72559   8680.75195
  8572.0     0.0001167   8680.63184   8680.65918
  8603.0     0.0001162   8680.49414   8680.52148
  8804.0     0.0001136   8680.31055   8680.33887
  8886.0     0.0001125   8680.08203   8680.10938
  8908.0     0.0001123   8679.80469   8679.83398
  8632.0     0.0001158   8679.48047   8679.50977
  8801.0     0.0001136   8679.10742   8679.13574
  8853.0     0.0001130   8678.68359   8678.71289
  8742.0     0.0001144   8678.20996   8678.23926
  8455.0     0.0001183   8677.68555   8677.71484
  8745.0     0.0001144   8677.10840   8677.13770
  8608.0     0.0001162   8676.47852   8676.50879
  8657.0     0.0001155   8675.79590   8675.82520
  8683.0     0.0001152   8675.05859   8675.08887
  8541.0     0.0001171   8674.26758   8674.29688
  8802.0     0.0001136   8673.42090   8673.45020
  8860.0     0.0001129   8672.51855   8672.54785
  8845.0     0.0001131   8671.56055   8671.58984
  8622.0     0.0001160   8670.54590   8670.57520
  8745.0     0.0001144   8669.47461   8669.50391
  8676.0     0.0001153   8668.34570   8668.37402
  8581.0     0.0001165   8667.15918   8667.18750
  8700.0     0.0001149   8665.91504   8665.94336
  8494.0     0.0001177   8664.61230   8664.63965
  8560.0     0.0001168   8663.25098   8663.27832
  8734.0     0.0001145   8661.83105   8661.85840
  8655.0     0.0001155   8660.35254   8660.37891
  8720.0     0.0001147   8658.81445   8658.84082
  8638.0     0.0001158   8657.21680   8657.39453
  8749.0     0.0001143   8655.55957   8655.74219
  8732.0     0.0001145   8653.84277   8654.03027
  8689.0     0.0001151   8652.06738   8652.25977
  8728.0     0.0001146   8650.23145   8650.42773
  8711.0     0.0001148   8648.33594   8648.53809
  8747.0     0.0001143   8646.38086   8646.58887
  8580.0     0.0001166   8644.36523   8644.57813
  8615.0     0.0001161   8642.29004   8642.50977
  8697.0     0.0001150   8640.15527   8640.38184
  8803.0     0.0001136   8637.96094   8638.19434
  8600.0     0.0001163   8635.70703   8635.94824
  8707.0     0.0001149   8633.39258   8633.64160
  8717.0     0.0001147   8631.01953   8631.27734
  8668.0     0.0001154   8628.58789   8628.85352
  8593.0     0.0001164   8626.09668   8626.37109
  8527.0     0.0001173   8623.54590   8623.83105
  8504.0     0.0001176   8620.93652   8621.23242
  8411.0     0.0001189   8618.26855   8618.57617
  8650.0     0.0001156   8615.54297   8615.86035
  8549.0     0.0001170   8612.75879   8613.08984
  8475.0     0.0001180   8609.91602   8610.26074
  8541.0     0.0001171   8607.01660   8607.37598
  8594.0     0.0001164   8604.05859   8604.43457
  8656.0     0.0001155   8601.04395   8601.43652
  8581.0     0.0001165   8597.97266   8598.38379
  8604.0     0.0001162   8594.84473   8595.27539
  8626.0     0.0001159   8591.66113   8592.11328
  8556.0     0.0001169   8588.42090   8588.89648
  8589.0     0.0001164   8585.12500   8585.62598
  8602.0     0.0001163   8581.77441   8582.30273
  8688.0     0.0001151   8578.36816   8578.92773
  8486.0     0.0001178   8574.90820   8575.50098
  8431.0     0.0001186   8571.39355   8572.02246
  8629.0     0.0001159   8567.82617   8568.49512
  8553.0     0.0001169   8564.20410   8564.91895
  8485.0     0.0001179   8560.53027   8561.29395
  8409.0     0.0001189   8556.80273   8557.62305
  8663.0     0.0001154   8553.02441   8553.90625
  8492.0     0.0001178   8549.19336   8550.14746
  8464.0     0.0001181   8545.31152   8546.34570
  8440.0     0.0001185   8541.37891   8542.50684
  8514.0     0.0001175   8537.39551   8538.63281
  8475.0     0.0001180   8533.36328   8534.72949
  8603.0     0.0001162   8529.28027   8530.80762
  8527.0     0.0001173   8525.14941   8526.89063
  8521.0     0.0001174   8520.96973   8523.01465
  8514.0     0.0001175   8516.74121   8519.24609
  8418.0     0.0001188   8512.46582   8515.66406
  8625.0     0.0001159   8508.14355   8512.35449
  8462.0     0.0001182   8503.77441   8509.36914
  8509.0     0.0001175   8499.35840   8506.71582
  8535.0     0.0001172   8494.89746   8504.36621
  8566.0     0.0001167   8490.39258   8502.28906
  8570.0     0.0001167   8485.84180   8500.46387
  8531.0     0.0001172   8481.24707   8498.89746
  8560.0     0.0001168   8476.60938   8497.61816
  8573.0     0.0001166   8471.92871   8496.67480
  8458.0     0.0001182   8467.20508   8496.13672
  8357.0     0.0001197   8462.43945   8496.09180
  8476.0     0.0001180   8457.63184   8496.66895
  8544.0     0.0001170   8452.78418   8498.03711
  8453.0     0.0001183   8447.89551   8500.45410
  8488.0     0.0001178   8442.96777   8504.32422
  8620.0     0.0001160   8438.00000   8510.29395
  8292.0     0.0001206   8432.99414   8519.31055
  8336.0     0.0001200   8427.94922   8532.41113
  8424.0     0.0001187   8422.86719   8549.78027
  8502.0     0.0001176   8417.74707   8569.05078
  8281.0     0.0001208   8412.59082   8583.81152
  8382.0     0.0001193   8407.39844   8584.20117
  8596.0     0.0001163   8402.17090   8561.95410
  8493.0     0.0001177   8396.90723   8520.51074
  8349.0     0.0001198   8391.60938   8474.78613
  8406.0     0.0001190   8386.27832   8436.67871
  8508.0     0.0001175   8380.91309   8409.80957
  8315.0     0.0001203   8375.51465   8392.40723
  8377.0     0.0001194   8370.08398   8380.93066
  8480.0     0.0001179   8364.62207   8372.44141
  8477.0     0.0001180   8359.12891   8365.25977
  8454.0     0.0001183   8353.60449   8358.63770
  8445.0     0.0001184   8348.04980   8352.28320
  8305.0     0.0001204   8342.46582   8346.08301
  8313.0     0.0001203   8336.85254   8339.98047
  8277.0     0.0001208   8331.20996   8333.94434
  8463.0     0.0001182   8325.54004   8327.94922
  8122.0     0.0001231   8319.84180   8321.98340
  8461.0     0.0001182   8314.11719   8316.03320
  8442.0     0.0001185   8308.36621   8310.09082
  8238.0     0.0001214   8302.58887   8304.14941
  8147.0     0.0001227   8296.78613   8298.20605
  8300.0     0.0001205   8290.95801   8292.25488
  8168.0     0.0001224   8285.10547   8286.29590
  8260.0     0.0001211   8279.22949   8280.32520
  8245.0     0.0001213   8273.32910   8274.34277
  8226.0     0.0001216   8267.40625   8268.34570
  8146.0     0.0001228   8261.46191   8262.33594
  8111.0     0.0001233   8255.49512   8256.30957
  8232.0     0.0001215   8249.50586   8250.26855
  8303.0     0.0001204   8243.49707   8244.20996
  8289.0     0.0001206   8237.46680   8238.13770
  8295.0     0.0001206   8231.41699   8232.04785
  8145.0     0.0001228   8225.34766   8225.94336
  8454.0     0.0001183   8219.25977   8219.82227
  8314.0     0.0001203   8213.15332   8213.68652
  8288.0     0.0001207   8207.02832   8231.42383
  8246.0     0.0001213   8200.88672   8225.98438
  8250.0     0.0001212   8194.72754   8220.56348
  8238.0     0.0001214   8188.55176   8215.16406
  8088.0     0.0001236   8182.35986   8209.78809
  8199.0     0.0001220   8176.15234   8204.43945
  8087.0     0.0001237   8169.92969   8199.12012
  8152.0     0.0001227   8163.69238   8193.83301
  8273.0     0.0001209   8157.44141   8188.58398
  8142.0     0.0001228   8151.17578   8183.37451
  8115.0     0.0001232   8144.89697   8178.20947
  8258.0     0.0001211   8138.60547   8173.09424
  8297.0     0.0001205   8132.30127   8168.03271
  8173.0     0.0001224   8125.98535   8163.02979
  8230.0     0.0001215   8119.65771   8158.09277
  8140.0     0.0001229   8113.31885   8153.22656
  8138.0     0.0001229   8106.96973   8148.43994
  7982.0     0.0001253   8100.60986   8143.73828
  8307.0     0.0001204   8094.24023   8139.13135
  8291.0     0.0001206   8087.86084   8134.62842
  8154.0     0.0001226   8081.47266   8130.23877
  8185.0     0.0001222   8075.07568   8125.97559
  8247.0     0.0001213   8068.67090   8121.85010
  8013.0     0.0001248   8062.25781   8117.87598
  8281.0     0.0001208   8055.83789   8114.07080
  8284.0     0.0001207   8049.41016   8110.44971
  8080.0     0.0001238   8042.97607   8107.03516
  7935.0     0.0001260   8036.53564   8103.84717
  8332.0     0.0001200   8030.08984   8100.91260
  8048.0     0.0001243   8023.63770   8098.25977
  8276.0     0.0001208   8017.18164   8095.92285
  7998.0     0.0001250   8010.71924   8093.93750
  7971.0     0.0001255   8004.25342   8092.34863
  8369.0     0.0001195   7997.78369   8091.20801
  8098.0     0.0001235   7991.31006   8090.43945
  7913.0     0.0001264   7984.83301   8090.38232
  8196.0     0.0001220   7978.35303   8090.98096
  8096.0     0.0001235   7971.87061   8092.33105
  8048.0     0.0001243   7965.38525   8094.54834
  8107.0     0.0001234   7958.89893   8097.77100
  8115.0     0.0001232   7952.41016   8102.16602
  8096.0     0.0001235   7945.92090   8107.94141
  8077.0     0.0001238   7939.43018   8115.35156
  8053.0     0.0001242   7932.93896   8124.71826
  8240.0     0.0001214   7926.44775   8136.45313
  8332.0     0.0001200   7919.95605   8151.09668
  8283.0     0.0001207   7913.46484   8169.40137
  8427.0     0.0001187   7906.97461   8192.54199
  8421.0     0.0001188   7900.48486   8222.63672
  8563.0     0.0001168   7893.99707   8263.86523
  8709.0     0.0001148   7887.50977   8324.26465
  8722.0     0.0001147   7881.02490   8417.65527
  9189.0     0.0001088   7874.54199   8564.30469
  9265.0     0.0001079   7868.06152   8788.49512
  9421.0     0.0001061   7861.58398   9111.21484
  10098.0    0.0000990   7855.10986   9543.43848
  10405.0    0.0000961   7848.63818   10090.29004
  10812.0    0.0000925   7842.16943   10746.43750
  11249.0    0.0000889   7835.70557   11514.53906
  12003.0    0.0000833   7829.24561   12401.29590
  12684.0    0.0000788   7822.78955   13428.54199
  13876.0    0.0000721   7816.33789   14628.44043
  15352.0    0.0000651   7809.89160   16058.74805
  16991.0    0.0000589   7803.45020   17806.01563
  19449.0    0.0000514   7797.01416   20013.18359
  22365.0    0.0000447   7790.58350   22861.18945
  26123.0    0.0000383   7784.15869   26490.60938
  31000.0    0.0000323   7777.73975   30765.44531
  35781.0    0.0000279   7771.32715   34971.15234
  38426.0    0.0000260   7764.92090   37684.66797
  37309.0    0.0000268   7758.52148   37159.25000
  32141.0    0.0000311   7752.12842   32663.23633
  25722.0    0.0000389   7745.74365   25877.75195
  19743.0    0.0000507   7739.36523   19387.87891
  15274.0    0.0000655   7732.99463   14596.40918
  12319.0    0.0000812   7726.63184   11658.42480
  10605.0    0.0000943   7720.27686   10089.63477
  9568.0     0.0001045   7713.92969   9305.91699
  8992.0     0.0001112   7707.59131   8897.27148
  8258.0     0.0001211   7701.26123   8652.50391
  8204.0     0.0001219   7694.94043   8483.08691
  8174.0     0.0001223   7688.62842   8354.89160
  8009.0     0.0001249   7682.32471   8253.47168
  8015.0     0.0001248   7676.03076   8171.18799
  7970.0     0.0001255   7669.74609   8103.18457
  7945.0     0.0001259   7663.47119   8046.09277
  7758.0     0.0001289   7657.20605   7997.48730
  7780.0     0.0001285   7650.95068   7955.57910
  7841.0     0.0001275   7644.70557   7919.02979
  7779.0     0.0001286   7638.47119   7886.81787
  7729.0     0.0001294   7632.24658   7858.15527
  7683.0     0.0001302   7626.03271   7832.42627
  7772.0     0.0001287   7619.82959   7809.14209
  7709.0     0.0001297   7613.63721   7787.91455
  7747.0     0.0001291   7607.45557   7768.42822
  7808.0     0.0001281   7601.28564   7750.42676
  7634.0     0.0001310   7595.12646   7733.69971
  7698.0     0.0001299   7588.97949   7718.07373
  7850.0     0.0001274   7582.84326   7703.40283
  7719.0     0.0001296   7576.71924   7689.56641
  7669.0     0.0001304   7570.60645   7676.46143
  7722.0     0.0001295   7564.50635   7664.00098
  7509.0     0.0001332   7558.41748   7652.11084
  7613.0     0.0001314   7552.34131   7640.72754
  7657.0     0.0001306   7546.27734   7629.79688
  7584.0     0.0001319   7540.22607   7619.27100
  7569.0     0.0001321   7534.18701   7609.10889
  7540.0     0.0001326   7528.16016   7599.27441
  7629.0     0.0001311   7522.14648   7589.73682
  7548.0     0.0001325   7516.14551   7580.46826
  7665.0     0.0001305   7510.15723   7571.44434
  7478.0     0.0001337   7504.18262   7562.64404
  7589.0     0.0001318   7498.22070   7554.04883
  7388.0     0.0001354   7492.27197   7545.64063
  7536.0     0.0001327   7486.33691   7537.40527
  7437.0     0.0001345   7480.41455   7545.67920
  7406.0     0.0001350   7474.50635   7538.24121
  7472.0     0.0001338   7468.61084   7530.96191
  7553.0     0.0001324   7462.72949   7523.83301
  7617.0     0.0001313   7456.86182   7516.84766
  7508.0     0.0001332   7451.00781   7510.00049
  7515.0     0.0001331   7445.16797   7503.28369
  7488.0     0.0001335   7439.34229   7496.69434
  7535.0     0.0001327   7433.52979   7490.22852
  7474.0     0.0001338   7427.73193   7483.88184
  7487.0     0.0001336   7421.94775   7477.65430
  7482.0     0.0001337   7416.17773   7471.54150
  7569.0     0.0001321   7410.42236   7465.54346
  7472.0     0.0001338   7404.68115   7459.65967
  7466.0     0.0001339   7398.95410   7453.88965
  7593.0     0.0001317   7393.24170   7448.23535
  7489.0     0.0001335   7387.54395   7442.69580
  7431.0     0.0001346   7381.86035   7437.27441
  7466.0     0.0001339   7376.19141   7431.97412
  7546.0     0.0001325   7370.53662   7426.79639
  7280.0     0.0001374   7364.89697   7421.74707
  7266.0     0.0001376   7359.27197   7416.83057
  7319.0     0.0001366   7353.66162   7412.05273
  7379.0     0.0001355   7348.06592   7407.41992
  7367.0     0.0001357   7342.48535   7381.52100
  7297.0     0.0001370   7336.91943   7377.79346
  7430.0     0.0001346   7331.36865   7374.21582
  7540.0     0.0001326   7325.83203   7370.79980
  7341.0     0.0001362   7320.31104   7367.56152
  7369.0     0.0001357   7314.80469   7364.51709
  7207.0     0.0001388   7309.31348   7361.68701
  7420.0     0.0001348   7303.83691   7359.09229
  7515.0     0.0001331   7298.37598   7356.75977
  7359.0     0.0001359   7292.92969   7354.71777
  7384.0     0.0001354   7287.49854   7353.00049
  7403.0     0.0001351   7282.08203   7351.64648
  7307.0     0.0001369   7276.68115   7350.70166
  7387.0     0.0001354   7271.29541   7350.21875
  7419.0     0.0001348   7265.92480   7350.26123
  7266.0     0.0001376   7260.56885   7350.90283
  7290.0     0.0001372   7255.22852   7352.23291
  7436.0     0.0001345   7249.90332   7360.91846
  7284.0     0.0001373   7244.59277   7364.10400
  7376.0     0.0001356   7239.29785   7368.37354
  7359.0     0.0001359   7234.01807   7373.92188
  7406.0     0.0001350   7228.75342   7380.99219
  7220.0     0.0001385   7223.50391   7389.88721
  7396.0     0.0001352   7218.26953   7400.99805
  7496.0     0.0001334   7213.05029   7414.83105
  7387.0     0.0001354   7207.84668   7432.07129
  7497.0     0.0001334   7202.65771   7453.70166
  7619.0     0.0001313   7197.48389   7481.34473
  7699.0     0.0001299   7192.32520   7518.08057
  7841.0     0.0001275   7187.18164   7570.15527
  7928.0     0.0001261   7182.05371   7649.56836
  8086.0     0.0001237   7176.94092   7776.52539
  8415.0     0.0001188   7171.84277   7979.63965
  8588.0     0.0001164   7166.75977   8291.21973
  8948.0     0.0001118   7161.69189   8736.94238
  9640.0     0.0001037   7156.63916   9333.10742
  10014.0    0.0000999   7151.60156   10088.85547
  10635.0    0.0000940   7146.57910   11013.36914
  11527.0    0.0000868   7141.57129   12136.65332
  12700.0    0.0000787   7136.57910   13514.75488
  15069.0    0.0000664   7131.60156   15252.75781
  17582.0    0.0000569   7126.63867   17506.14844
  20692.0    0.0000483   7121.69092   20432.75977
  24291.0    0.0000412   7116.75830   24024.71875
  28886.0    0.0000346   7111.84033   27820.41016
  31383.0    0.0000319   7106.93750   30707.13672
  31125.0    0.0000321   7102.04932   31123.46094
  27615.0    0.0000362   7097.17578   28077.92773
  21997.0    0.0000455   7092.31787   22640.44141
  16761.0    0.0000597   7087.47412   17115.67969
  12914.0    0.0000774   7082.64551   12943.22852
  10647.0    0.0000939   7077.83105   10368.41016
  9143.0     0.0001094   7073.03125   9008.06445
  8371.0     0.0001195   7068.24658   8345.04492
  7857.0     0.0001273   7063.47607   8010.13330
  7561.0     0.0001323   7058.72070   7814.71338
  7616.0     0.0001313   7053.97998   7681.58350
  7514.0     0.0001331   7049.25342   7581.90820
  7262.0     0.0001377   7044.54102   7503.78613
  7421.0     0.0001348   7039.84326   7440.98779
  7555.0     0.0001324   7035.16016   7389.57568
  7436.0     0.0001345   7030.49121   7346.83105
  7337.0     0.0001363   7025.83691   7310.80957
  7078.0     0.0001413   7021.19678   7280.08740
  7114.0     0.0001406   7016.57129   7253.60596
  7222.0     0.0001385   7011.95947   7230.56201
  7132.0     0.0001402   7007.36230   7210.34033
  7044.0     0.0001420   7002.77881   7192.46484
  7046.0     0.0001419   6998.20947   7176.56104
  7288.0     0.0001372   6993.65430   7162.33252
  6986.0     0.0001431   6989.11328   7149.54443
  7153.0     0.0001398   6984.58594   7138.00781
  7039.0     0.0001421   6980.07275   7127.56982
  7172.0     0.0001394   6975.57373   7118.10986
  7131.0     0.0001402   6971.08838   7109.52734
  6921.0     0.0001445   6966.61670   7101.74658
  6991.0     0.0001430   6962.15918   7094.70508
  7210.0     0.0001387   6957.71484   7088.35547
  6955.0     0.0001438   6953.28418   7082.66406
  7070.0     0.0001414   6948.86768   7077.60645
  7036.0     0.0001421   6944.46436   7073.17041
  7080.0     0.0001412   6940.07471   7069.35400
  7006.0     0.0001427   6935.69873   7066.16309
  7018.0     0.0001425   6931.33594   7063.61572
  7042.0     0.0001420   6926.98633   7061.73975
  7249.0     0.0001380   6922.65039   7060.57617
  7266.0     0.0001376   6918.32715   7060.17725
  7035.0     0.0001421   6914.01758   7060.61377
  7047.0     0.0001419   6909.72119   7061.97412
  7014.0     0.0001426   6905.43848   7089.23535
  7006.0     0.0001427   6901.16846   7093.54736
  6986.0     0.0001431   6896.91113   7099.24854
  6981.0     0.0001432   6892.66699   7106.57959
  7153.0     0.0001398   6888.43604   7115.87305
  6979.0     0.0001433   6884.21729   7127.61377
  6941.0     0.0001441   6880.01221   7142.54736
  7255.0     0.0001378   6875.81934   7161.83936
  7148.0     0.0001399   6871.63916   7187.32129
  7178.0     0.0001393   6867.47217   7221.78418
  7320.0     0.0001366   6863.31738   7269.30273
  7473.0     0.0001338   6859.17529   7335.55371
  7460.0     0.0001340   6855.04590   7428.05957
  7671.0     0.0001304   6850.92871   7556.33643
  7802.0     0.0001282   6846.82373   7709.56445
  8010.0     0.0001248   6842.73145   7945.93506
  8308.0     0.0001204   6838.65088   8255.90625
  8771.0     0.0001140   6834.58350   8653.68066
  9144.0     0.0001094   6830.52783   9155.60645
  9852.0     0.0001015   6826.48438   9776.60547
  10450.0    0.0000957   6822.45264   10518.30176
  11252.0    0.0000889   6818.43311   11362.44238
  12225.0    0.0000818   6814.42529   12270.87891
  13061.0    0.0000766   6810.43018   13172.40820
  13688.0    0.0000731   6806.44580   13953.84277
  14668.0    0.0000682   6802.47412   14478.55664
  14657.0    0.0000682   6798.51367   14611.40430
  14499.0    0.0000690   6794.56494   14268.89258
  13623.0    0.0000734   6790.62793   13492.92773
  12407.0    0.0000806   6786.70215   12455.70215
  11451.0    0.0000873   6782.78809   11368.60645
  10345.0    0.0000967   6778.88525   10395.55957
  9605.0     0.0001041   6774.99463   9631.32910
  9162.0     0.0001091   6771.11426   9114.20410
  8669.0     0.0001154   6767.24609   8843.62988
  8671.0     0.0001153   6763.38867   8797.39258
  8944.0     0.0001118   6759.54199   8950.52930
  9224.0     0.0001084   6755.70703   9287.28418
  9549.0     0.0001047   6751.88281   9796.71484
  10203.0    0.0000980   6748.06934   10473.58203
  11265.0    0.0000888   6744.26758   11308.02832
  12022.0    0.0000832   6740.47559   12244.65625
  13177.0    0.0000759   6736.69531   13170.75098
  14066.0    0.0000711   6732.92529   13908.86523
  14371.0    0.0000696   6729.16602   14231.73633
  14157.0    0.0000706   6725.41699   13950.88379
  12982.0    0.0000770   6721.67920   13065.29590
  11817.0    0.0000846   6717.95117   11829.24707
  10400.0    0.0000962   6714.23438   10571.16797
  9627.0     0.0001039   6710.52783   9508.70313
  8736.0     0.0001145   6706.83105   8725.54785
  8050.0     0.0001242   6703.14502   8213.18750
  7972.0     0.0001254   6699.46875   7916.37988
  7722.0     0.0001295   6695.80273   7770.85449
  7869.0     0.0001271   6692.14697   7740.41357
  7973.0     0.0001254   6688.50098   7774.92871
  8271.0     0.0001209   6684.86475   7889.62061
  8307.0     0.0001204   6681.23926   8112.02100
  9085.0     0.0001101   6677.62305   8490.89648
  9407.0     0.0001063   6674.01660   9087.90137
  10092.0    0.0000991   6670.41992   9962.13184
  11301.0    0.0000885   6666.83252   11166.08008
  12687.0    0.0000788   6663.25488   12764.47266
  14452.0    0.0000692   6659.68701   14831.48242
  16881.0    0.0000592   6656.12842   17510.40430
  20184.0    0.0000495   6652.57959   20978.07617
  25128.0    0.0000398   6649.04004   25354.12695
  30352.0    0.0000329   6645.50928   30454.51367
  35610.0    0.0000281   6641.98828   35503.39453
  39359.0    0.0000254   6638.47607   39015.05078
  39498.0    0.0000253   6634.97266   39157.02344
  34977.0    0.0000286   6631.47900   35011.38672
  27559.0    0.0000363   6627.99365   28059.07813
  21203.0    0.0000472   6624.51807   20975.38086
  15953.0    0.0000627   6621.05078   15432.40430
  12738.0    0.0000785   6617.59229   11817.79883
  9557.0     0.0001046   6614.14258   9768.40234
  8415.0     0.0001188   6610.70166   8702.35645
  7709.0     0.0001297   6607.26904   8147.92236
  7668.0     0.0001304   6603.84521   7830.12842
  7381.0     0.0001355   6600.42969   7620.81396
  7129.0     0.0001403   6597.02246   7467.52686
  7181.0     0.0001393   6593.62402   7348.65088
  7102.0     0.0001408   6590.23389   7253.72363
  7179.0     0.0001393   6586.85156   7176.54346
  6846.0     0.0001461   6583.47754   7112.92969
  6846.0     0.0001461   6580.11182   7059.90283
  6966.0     0.0001436   6576.75391   7015.28271
  6976.0     0.0001433   6573.40430   6977.44580
  6796.0     0.0001471   6570.06250   6945.16504
  6948.0     0.0001439   6566.72900   6917.50928
  6740.0     0.0001484   6563.40283   6893.75781
  6867.0     0.0001456   6560.08447   6873.35986
  6741.0     0.0001483   6556.77344   6855.88916
  6790.0     0.0001473   6553.47021   6841.02344
  6929.0     0.0001443   6550.17480   6828.51904
  6852.0     0.0001459   6546.88672   6818.20752
  6823.0     0.0001466   6543.60596   6809.97705
  6652.0     0.0001503   6540.33301   6803.77881
  6984.0     0.0001432   6537.06738   6799.61328
  6980.0     0.0001433   6533.80859   6797.54443
  6750.0     0.0001481   6530.55713   6797.69824
  6816.0     0.0001467   6527.31250   6800.27832
  6862.0     0.0001457   6524.07520   6805.58057
  6773.0     0.0001476   6520.84521   6814.02881
  6932.0     0.0001443   6517.62158   6826.24658
  6750.0     0.0001481   6514.40527   6843.20020
  6902.0     0.0001449   6511.19580   6866.51416
  6982.0     0.0001432   6507.99316   6899.12744
  6971.0     0.0001435   6504.79688   6946.08984
  7298.0     0.0001370   6501.60742   7016.18994
  7322.0     0.0001366   6498.42432   7123.16797
  7492.0     0.0001335   6495.24805   7288.02832
  7676.0     0.0001303   6492.07813   7534.26953
  8099.0     0.0001235   6488.91455   7893.83789
  8766.0     0.0001141   6485.75732   8399.28809
  9304.0     0.0001075   6482.60645   9086.93652
  10087.0    0.0000991   6479.46143   10004.40723
  11090.0    0.0000902   6476.32275   11195.06641
  12601.0    0.0000794   6473.19043   12680.66895
  14371.0    0.0000696   6470.06348   14437.47461
  16447.0    0.0000608   6466.94336   16316.12988
  18242.0    0.0000548   6463.82813   18018.74023
  19219.0    0.0000520   6460.71973   19104.59375
  19359.0    0.0000517   6457.61670   19110.94922
  17929.0    0.0000558   6454.51904   17815.52344
  15058.0    0.0000664   6451.42725   15595.69043
  12576.0    0.0000795   6448.34131   13146.41016
  10717.0    0.0000933   6445.26074   11012.25684
  9161.0     0.0001092   6442.18555   9412.56152
  8499.0     0.0001177   6439.11572   8347.68750
  7676.0     0.0001303   6436.05127   7701.18555
  7164.0     0.0001396   6432.99219   7329.51709
  6972.0     0.0001434   6429.93848   7115.65332
  6865.0     0.0001457   6426.88965   6984.60254
  6849.0     0.0001460   6423.84570   6895.92920
  6809.0     0.0001469   6420.80713   6830.20947
  6678.0     0.0001497   6417.77344   6778.47900
  6709.0     0.0001491   6414.74463   6748.30029
  6760.0     0.0001479   6411.72021   6689.87646
  6651.0     0.0001504   6408.70166   6661.30225
  6581.0     0.0001520   6405.68701   6637.05615
  6779.0     0.0001475   6402.67725   6616.28369
  6816.0     0.0001467   6399.67188   6598.34082
  6718.0     0.0001489   6396.67090   6582.72656
  6640.0     0.0001506   6393.67480   6569.05420
  6711.0     0.0001490   6390.68311   6557.01709
  6625.0     0.0001509   6387.69531   6546.37158
  6631.0     0.0001508   6384.71240   6536.92627
  6624.0     0.0001510   6381.73340   6528.52441
  6666.0     0.0001500   6378.75879   6521.04004
  6617.0     0.0001511   6375.78809   6514.37354
  6459.0     0.0001548   6372.82129   6508.44482
  6523.0     0.0001533   6369.85840   6503.18848
  6507.0     0.0001537   6366.89941   6498.55615
  6620.0     0.0001511   6363.94434   6494.50928
  6481.0     0.0001543   6360.99365   6491.02197
  6477.0     0.0001544   6358.04590   6488.07861
  6623.0     0.0001510   6355.10205   6485.67139
  6445.0     0.0001552   6352.16162   6483.80518
  6453.0     0.0001550   6349.22510   6482.49463
  6659.0     0.0001502   6346.29199   6481.76660
  6546.0     0.0001528   6343.36182   6481.66406
  6482.0     0.0001543   6340.43555   6482.25000
  6548.0     0.0001527   6337.51270   6483.62012
  6558.0     0.0001525   6334.59229   6486.28369
  6496.0     0.0001539   6331.67578   6489.80225
  6453.0     0.0001550   6328.76172   6494.98682
  6621.0     0.0001510   6325.85107   6502.64355
  6649.0     0.0001504   6322.94336   6514.08008
  6685.0     0.0001496   6320.03857   6531.27734
  6664.0     0.0001501   6317.13672   6556.98828
  6647.0     0.0001504   6314.23779   6594.73193
  6695.0     0.0001494   6311.34131   6648.57324
  6858.0     0.0001458   6308.44727   6722.96973
  6843.0     0.0001461   6305.55615   6823.08057
  6911.0     0.0001447   6302.66699   6953.41064
  7059.0     0.0001417   6299.78076   7114.82666
  7349.0     0.0001361   6296.89697   7301.41699
  7518.0     0.0001330   6294.01563   7493.88135
  7712.0     0.0001297   6291.13623   7657.89014
  7816.0     0.0001279   6288.25977   7747.56738
  7584.0     0.0001319   6285.38477   7721.90088
  7579.0     0.0001319   6282.51172   7578.88477
  7356.0     0.0001359   6279.64111   7371.05127
  7238.0     0.0001382   6276.77246   7164.85693
  7146.0     0.0001399   6273.90527   7001.84619
  6810.0     0.0001468   6271.04053   6896.01416
  6731.0     0.0001486   6268.17725   6843.65332
  6778.0     0.0001475   6265.31592   6833.48145
  6714.0     0.0001489   6262.45605   6854.56689
  6956.0     0.0001438   6259.59766   6900.80664
  7155.0     0.0001398   6256.74072   6972.52197
  7100.0     0.0001408   6253.88525   7064.25244
  7480.0     0.0001337   6251.03174   7216.26221
  7629.0     0.0001311   6248.17871   7438.93994
  8209.0     0.0001218   6245.32764   7766.02881
  8614.0     0.0001161   6242.47754   8242.87598
  9187.0     0.0001088   6239.62891   8925.79395
  10075.0    0.0000993   6236.78076   9877.17578
  11255.0    0.0000888   6233.93408   11156.39355
  13016.0    0.0000768   6231.08838   12808.55273
  15164.0    0.0000659   6228.24316   14837.52246
  17136.0    0.0000584   6225.39893   17160.42188
  19526.0    0.0000512   6222.55518   19587.59375
  21966.0    0.0000455   6219.71240   21811.70313
  23398.0    0.0000427   6216.87109   23411.87305
  23967.0    0.0000417   6214.02930   23947.71289
  22866.0    0.0000437   6211.18848   23150.81445
  20955.0    0.0000477   6208.34766   21178.05078
  18262.0    0.0000548   6205.50781   18603.52344
  15905.0    0.0000629   6202.66797   16068.75586
  13876.0    0.0000721   6199.82813   14021.99902
  12857.0    0.0000778   6196.98877   12692.89551
  12256.0    0.0000816   6194.14990   12149.34473
  12521.0    0.0000799   6191.31104   12358.69238
  13309.0    0.0000751   6188.47168   13236.84570
  14480.0    0.0000691   6185.63232   14654.79785
  16157.0    0.0000619   6182.79346   16419.27344
  18336.0    0.0000545   6179.95361   18263.58789
  19835.0    0.0000504   6177.11377   19819.89844
  20907.0    0.0000478   6174.27393   20649.78320
  20381.0    0.0000491   6171.43359   20374.00391
  18751.0    0.0000533   6168.59277   18913.16016
  16969.0    0.0000589   6165.75146   16648.22461
  14096.0    0.0000709   6162.90967   14171.69727
  11604.0    0.0000862   6160.06787   11937.28516
  9793.0     0.0001021   6157.22461   10164.78613
  8713.0     0.0001148   6154.38037   8892.51563
  7836.0     0.0001276   6151.53564   8049.82520
  7424.0     0.0001347   6148.68994   7522.30859
  7228.0     0.0001384   6145.84375   7199.22314
  6852.0     0.0001459   6142.99609   6996.90332
  6784.0     0.0001474   6140.14746   6862.12744
  6645.0     0.0001505   6137.29785   6765.16357
  6607.0     0.0001514   6134.44727   6690.85693
  6442.0     0.0001552   6131.59473   6631.85693
  6383.0     0.0001567   6128.74121   6584.67236
  6422.0     0.0001557   6125.88623   6547.73340
  6403.0     0.0001562   6123.03027   6520.56348
  6489.0     0.0001541   6120.17285   6503.38281
  6427.0     0.0001556   6117.31348   6496.78467
  6641.0     0.0001506   6114.45264   6501.32227
  6513.0     0.0001535   6111.59033   6517.12988
  6611.0     0.0001513   6108.72607   6543.38623
  6569.0     0.0001522   6105.85938   6577.00586
  6897.0     0.0001450   6102.99121   6611.84375
  6805.0     0.0001470   6100.12158   6639.57666
  6913.0     0.0001447   6097.24951   6650.27246
  6703.0     0.0001492   6094.37549   6634.64209
  6745.0     0.0001483   6091.49951   6590.03369
  6488.0     0.0001541   6088.62158   6524.15918
  6555.0     0.0001526   6085.74072   6450.67578
  6242.0     0.0001602   6082.85791   6381.25977
  6236.0     0.0001604   6079.97266   6322.43311
  6237.0     0.0001603   6077.08496   6276.27148
  6241.0     0.0001602   6074.19482   6241.89551
  6321.0     0.0001582   6071.30225   6216.91113
  6270.0     0.0001595   6068.40723   6198.58447
  6194.0     0.0001614   6065.50879   6184.57666
  6149.0     0.0001626   6062.60840   6173.22021
  6153.0     0.0001625   6059.70508   6163.47070
  6032.0     0.0001658   6056.79834   6154.73730
  6069.0     0.0001648   6053.88916   6146.69922
  6140.0     0.0001629   6050.97705   6139.18164
  6268.0     0.0001595   6048.06201   6132.08203
  6229.0     0.0001605   6045.14355   6125.33398
  6210.0     0.0001610   6042.22168   6118.88623
  6227.0     0.0001606   6039.29736   6112.70117
  6198.0     0.0001613   6036.36914   6106.74707
  6112.0     0.0001636   6033.43799   6100.99805
  6188.0     0.0001616   6030.50293   6096.76367
  6113.0     0.0001636   6027.56494   6091.47998
  6290.0     0.0001590   6024.62305   6086.26953
  6023.0     0.0001660   6021.67773   6081.19434
  6048.0     0.0001653   6018.72852   6076.24365
  6107.0     0.0001637   6015.77637   6071.40625
  5952.0     0.0001680   6012.81982   6066.67432
  5910.0     0.0001692   6009.85938   6062.03662
  6076.0     0.0001646   6006.89502   6057.48926
  6011.0     0.0001664   6003.92676   6053.02344
  5932.0     0.0001686   6000.95508   6048.63477
  6059.0     0.0001650   5997.97852   6044.31641
  6072.0     0.0001647   5994.99854   6040.06494
  5930.0     0.0001686   5992.01367   6035.87549
  5874.0     0.0001702   5989.02539   6031.74316
  5924.0     0.0001688   5986.03271   6027.66699
  5957.0     0.0001679   5983.03516   6023.64209
  5865.0     0.0001705   5980.03271   6019.66602
  5909.0     0.0001692   5977.02686   6015.73535
  5865.0     0.0001705   5974.01611   6011.85059
  6037.0     0.0001656   5971.00098   6008.00635
  6030.0     0.0001658   5967.98096   6004.20166
  5928.0     0.0001687   5964.95654   6000.43701
  6003.0     0.0001666   5961.92725   6005.18115
  6059.0     0.0001650   5958.89258   6001.66406
  6158.0     0.0001624   5955.85352   5998.18701
  5919.0     0.0001689   5952.80957   5994.75146
  5959.0     0.0001678   5949.76074   5991.35400
  5920.0     0.0001689   5946.70654   5987.99707
  6022.0     0.0001661   5943.64746   5984.68018
  5836.0     0.0001714   5940.58301   5981.40332
  5930.0     0.0001686   5937.51367   5978.16699
  5908.0     0.0001693   5934.43896   5974.97314
  5973.0     0.0001674   5931.35889   5947.73779
  5919.0     0.0001689   5928.27295   5945.15674
  5915.0     0.0001691   5925.18213   5942.60596
  5931.0     0.0001686   5922.08594   5940.08838
  5903.0     0.0001694   5918.98389   5937.60791
  5843.0     0.0001711   5915.87598   5935.16992
  5902.0     0.0001694   5912.76318   5932.77832
  5879.0     0.0001701   5909.64453   5930.44043
  5934.0     0.0001685   5906.51953   5928.16260
  5873.0     0.0001703   5903.38916   5925.95264
  5828.0     0.0001716   5900.25293   5923.82275
  5837.0     0.0001713   5897.11035   5921.78271
  6016.0     0.0001662   5893.96191   5919.84912
  5986.0     0.0001671   5890.80762   5918.03809
  5896.0     0.0001696   5887.64795   5916.37207
  6029.0     0.0001659   5884.48145   5914.87891
  6020.0     0.0001661   5881.30859   5913.58984
  5982.0     0.0001672   5878.12939   5912.54834
  5935.0     0.0001685   5874.94434   5911.80957
  5959.0     0.0001678   5871.75293   5911.44434
  5969.0     0.0001675   5868.55469   5911.54639
  5911.0     0.0001692   5865.35010   5912.25195
  5896.0     0.0001696   5862.13965   5913.76904
  5960.0     0.0001678   5858.92236   5916.46143
  5919.0     0.0001689   5855.69824   5921.00977
  5950.0     0.0001681   5852.46729   5928.71240
  5920.0     0.0001689   5849.22998   5941.90479
  6147.0     0.0001627   5845.98584   5964.43848
  5917.0     0.0001690   5842.73486   6001.77393
  6021.0     0.0001661   5839.47705   6062.58350
  6226.0     0.0001606   5836.21240   6156.15918
  6243.0     0.0001602   5832.94092   6292.68457
  6350.0     0.0001575   5829.66211   6481.59229
  6611.0     0.0001513   5826.37646   6723.89844
  6866.0     0.0001456   5823.08398   7001.10645
  7153.0     0.0001398   5819.78369   7269.42383
  7363.0     0.0001358   5816.47656   7454.71436
  7547.0     0.0001325   5813.16211   7474.11963
  7267.0     0.0001376   5809.84082   7290.24561
  7006.0     0.0001427   5806.51221   6969.01855
  6587.0     0.0001518   5803.17578   6628.01904
  6500.0     0.0001538   5799.83203   6346.80811
  6103.0     0.0001639   5796.48096   6151.45020
  6148.0     0.0001627   5793.12207   6033.41846
  6036.0     0.0001657   5789.75586   5970.10645
  6030.0     0.0001658   5786.38184   5939.67432
  5825.0     0.0001717   5783.00000   5927.27246
  5790.0     0.0001727   5779.61133   5924.73193
  5909.0     0.0001692   5776.21436   5927.79199
  5980.0     0.0001672   5772.80957   5933.57129
  5766.0     0.0001734   5769.39697   5939.30811
  5911.0     0.0001692   5765.97656   5942.13135
  5756.0     0.0001737   5762.54834   5939.38916
  5803.0     0.0001723   5759.11182   5929.97119
  5721.0     0.0001748   5755.66748   5915.47412
  5708.0     0.0001752   5752.21533   5899.25293
  5799.0     0.0001724   5748.75488   5884.32959
  5813.0     0.0001720   5745.28662   5872.45068
  5785.0     0.0001729   5741.80957   5873.25098
  5790.0     0.0001727   5738.32471   5868.79248
  5786.0     0.0001728   5734.83154   5867.35986
  5898.0     0.0001695   5731.33008   5868.36182
  5902.0     0.0001694   5727.82031   5871.32764
  5838.0     0.0001713   5724.30225   5875.97852
  5774.0     0.0001732   5720.77637   5882.22412
  5886.0     0.0001699   5717.24121   5890.12402
  5936.0     0.0001685   5713.69775   5899.85547
  5976.0     0.0001673   5710.14600   5911.69189
  5984.0     0.0001671   5706.58545   5926.01074
  5958.0     0.0001678   5703.01611   5943.31787
  6007.0     0.0001665   5699.43848   5965.96777
  5995.0     0.0001668   5695.85205   5991.75684
  5981.0     0.0001672   5692.25732   6023.93945
  6131.0     0.0001631   5688.65332   6065.25879
  6099.0     0.0001640   5685.04102   6120.36182
  6117.0     0.0001635   5681.41943   6197.03467
  6486.0     0.0001542   5677.78906   6307.87451
  6605.0     0.0001514   5674.14990   6472.24658
  6768.0     0.0001478   5670.50195   6718.16406
  7359.0     0.0001359   5666.84473   7083.25928
  7839.0     0.0001276   5663.17871   7613.38672
  8334.0     0.0001200   5659.50439   8356.39941
  9227.0     0.0001084   5655.82031   9348.32129
  10521.0    0.0000950   5652.12695   10592.94922
  11922.0    0.0000839   5648.42480   12046.23633
  13117.0    0.0000762   5644.71387   13607.01367
  15219.0    0.0000657   5640.99316   15104.21094
  16301.0    0.0000613   5637.26318   16281.95020
  17025.0    0.0000587   5633.52441   16862.17969
  16881.0    0.0000592   5629.77686   16649.54297
  15670.0    0.0000638   5626.01904   15647.20508
  14223.0    0.0000703   5622.25244   14097.70605
  12215.0    0.0000819   5618.47607   12352.76367
  10771.0    0.0000928   5614.69043   10698.44824
  9461.0     0.0001057   5610.89551   9298.65723
  8280.0     0.0001208   5607.09131   8213.54883
  7601.0     0.0001316   5603.27734   7431.65283
  6912.0     0.0001447   5599.45459   6900.95996
  6430.0     0.0001555   5595.62158   6555.72217
  6192.0     0.0001615   5591.77930   6335.12256
  6019.0     0.0001661   5587.92725   6192.33252
  6109.0     0.0001637   5584.06592   6095.82422
  5934.0     0.0001685   5580.19482   6026.47266
  5789.0     0.0001727   5576.31396   5973.52490
  5759.0     0.0001736   5572.42334   5931.17334
  5746.0     0.0001740   5568.52344   5896.25830
  5708.0     0.0001752   5564.61426   5865.65381
  5738.0     0.0001743   5560.69434   5840.86182
  5738.0     0.0001743   5556.76514   5819.74658
  5780.0     0.0001730   5552.82617   5801.73877
  5698.0     0.0001755   5548.87744   5786.38721
  5818.0     0.0001719   5544.91846   5773.36768
  5607.0     0.0001783   5540.95020   5762.43604
  5688.0     0.0001758   5536.97168   5753.40723
  5727.0     0.0001746   5532.98389   5746.16113
  5645.0     0.0001771   5528.98584   5740.62109
  5654.0     0.0001769   5524.97754   5736.76025
  5719.0     0.0001749   5520.95947   5734.59619
  5769.0     0.0001733   5516.93213   5734.19678
  5620.0     0.0001779   5512.89404   5735.67334
  5817.0     0.0001719   5508.84619   5739.20410
  5811.0     0.0001721   5504.78809   5745.03320
  5611.0     0.0001782   5500.72070   5753.49658
  5599.0     0.0001786   5496.64307   5765.04785
  5758.0     0.0001737   5492.55469   5780.52002
  5779.0     0.0001730   5488.45703   5800.40918
  5837.0     0.0001713   5484.34863   5826.32910
  5943.0     0.0001683   5480.23047   5860.99414
  5776.0     0.0001731   5476.10205   5907.83887
  6030.0     0.0001658   5471.96387   5974.58008
  6149.0     0.0001626   5467.81543   6073.96729
  6260.0     0.0001597   5463.65723   6227.76660
  6630.0     0.0001508   5459.48828   6466.94678
  7022.0     0.0001424   5455.30908   6838.45703
  7607.0     0.0001315   5451.12012   7401.12012
  8273.0     0.0001209   5446.92139   8217.12598
  9392.0     0.0001065   5442.71143   9331.34668
  10539.0    0.0000949   5438.49170   10743.07129
  12233.0    0.0000817   5434.26172   12378.13867
  13689.0    0.0000731   5430.02197   14054.83984
  15359.0    0.0000651   5425.77197   15482.18555
  16558.0    0.0000604   5421.51123   16311.10254
  16389.0    0.0000610   5417.24023   16236.28516
  15324.0    0.0000653   5412.95996   15210.53711
  13623.0    0.0000734   5408.66846   13556.96387
  11873.0    0.0000842   5404.36670   11753.48828
  10460.0    0.0000956   5400.05469   10164.10645
  8691.0     0.0001151   5395.73291   8969.70410
  8105.0     0.0001234   5391.40088   8203.58984
  7762.0     0.0001288   5387.05811   7804.32422
  7642.0     0.0001309   5382.70508   7663.13281
  7595.0     0.0001317   5378.34180   7656.42773
  7752.0     0.0001290   5373.96875   7665.62500
  7652.0     0.0001307   5369.58496   7599.30273
  7516.0     0.0001330   5365.19092   7412.98047
  7214.0     0.0001386   5360.78662   7122.32080
  6790.0     0.0001473   5356.37256   6786.05469
  6467.0     0.0001546   5351.94727   6462.42139
  6083.0     0.0001644   5347.51221   6186.66748
  6006.0     0.0001665   5343.06689   5971.92285
  5898.0     0.0001695   5338.61182   5815.93652
  5739.0     0.0001742   5334.14551   5707.96289
  5693.0     0.0001757   5329.66895   5637.84814
  5626.0     0.0001777   5325.18262   5587.43604
  5699.0     0.0001755   5320.68604   5551.03711
  5525.0     0.0001810   5316.17920   5523.02344
  5643.0     0.0001772   5311.66162   5500.24658
  5631.0     0.0001776   5307.13428   5480.70459
  5532.0     0.0001808   5302.59668   5463.53955
  5596.0     0.0001787   5298.04883   5448.19141
  5509.0     0.0001815   5293.49072   5434.30176
  5546.0     0.0001803   5288.92139   5421.61914
  5372.0     0.0001862   5284.34326   5409.95605
  5423.0     0.0001844   5279.75439   5399.16064
  5476.0     0.0001826   5275.15527   5389.11768
  5337.0     0.0001874   5270.54590   5379.72705
  5461.0     0.0001831   5265.92627   5370.91357
  5579.0     0.0001792   5261.29736   5362.61475
  5341.0     0.0001872   5256.65723   5354.77881
  5400.0     0.0001852   5252.00684   5347.41504
  5376.0     0.0001860   5247.34668   5340.40918
  5333.0     0.0001875   5242.67676   5333.79150
  5261.0     0.0001901   5237.99658   5327.56738
  5244.0     0.0001907   5233.30615   5321.76221
  5430.0     0.0001842   5228.60547   5316.41943
  5352.0     0.0001868   5223.89502   5311.59863
  5419.0     0.0001845   5219.17432   5315.59033
  5394.0     0.0001854   5214.44336   5312.43115
  5325.0     0.0001878   5209.70215   5309.85889
  5247.0     0.0001906   5204.95215   5307.76270
  5311.0     0.0001883   5200.19092   5305.92871
  5300.0     0.0001887   5195.42041   5304.02197
  5352.0     0.0001868   5190.63916   5301.70752
  5495.0     0.0001820   5185.84912   5298.84668
  5318.0     0.0001880   5181.04834   5295.69189
  5457.0     0.0001833   5176.23779   5292.92383
  5307.0     0.0001884   5171.41748   5291.16797
  5148.0     0.0001943   5166.58691   5291.18652
  5148.0     0.0001943   5161.74658   5293.76855
  5362.0     0.0001865   5156.89648   5299.93945
  5250.0     0.0001905   5152.03662   5311.13037
  5470.0     0.0001828   5147.16699   5329.29443
  5413.0     0.0001847   5142.28809   5356.89648
  5459.0     0.0001832   5137.39893   5396.66553
  5531.0     0.0001808   5132.50000   5451.00684
  5540.0     0.0001805   5127.59082   5521.08594
  5633.0     0.0001775   5122.67334   5605.91553
  5643.0     0.0001772   5117.74512   5701.86914
  5750.0     0.0001739   5112.80762   5802.18066
  5768.0     0.0001734   5107.86035   5896.77637
  5828.0     0.0001716   5102.90381   5974.69531
  6060.0     0.0001650   5097.93750   6028.48633
  6039.0     0.0001656   5092.96191   6057.96143
  6112.0     0.0001636   5087.97656   6069.09619
  6136.0     0.0001630   5082.98145   6067.90137
  6133.0     0.0001631   5077.97754   6056.55469
  6131.0     0.0001631   5072.96338   6033.81104
  6000.0     0.0001667   5067.94043   5997.24658
  6085.0     0.0001643   5062.90869   5945.75879
  5837.0     0.0001713   5057.86670   5880.99658
  5891.0     0.0001698   5052.81543   5807.02441
  5901.0     0.0001695   5047.75537   5728.91797
  5596.0     0.0001787   5042.68604   5651.50293
  5548.0     0.0001802   5037.60693   5620.30713
  5469.0     0.0001828   5032.51904   5555.78027
  5381.0     0.0001858   5027.42188   5491.81396
  5437.0     0.0001839   5022.31543   5448.84570
  5331.0     0.0001876   5017.20068   5415.10352
  5328.0     0.0001877   5012.07666   5391.90186
  5377.0     0.0001860   5006.94287   5378.89990
  5451.0     0.0001835   5001.80078   5375.88965
  5224.0     0.0001914   4996.64990   5383.21387
  5416.0     0.0001846   4991.48975   5402.29785
  5560.0     0.0001799   4986.32031   5436.45898
  5395.0     0.0001854   4981.14258   5492.03711
  5677.0     0.0001761   4975.95654   5579.94189
  5832.0     0.0001715   4970.76074   5726.90332
  5926.0     0.0001687   4965.55664   5938.55225
  6456.0     0.0001549   4960.34375   6255.39404
  6952.0     0.0001438   4955.12256   6709.44727
  7358.0     0.0001359   4949.89258   7320.70508
  8204.0     0.0001219   4944.65381   8079.78271
  9029.0     0.0001108   4939.40674   8931.51074
  9820.0     0.0001018   4934.15186   9760.83691
  10499.0    0.0000952   4928.88770   10402.58105
  10754.0    0.0000930   4923.61523   10676.84668
  10486.0    0.0000954   4918.33398   10480.83594
  9690.0     0.0001032   4913.04492   9894.14160
  8974.0     0.0001114   4907.74756   9136.95508
  8090.0     0.0001236   4902.44189   8412.32129
  7609.0     0.0001314   4897.12793   7833.81738
  7456.0     0.0001341   4891.80566   7436.27783
  7075.0     0.0001413   4886.47656   7204.67383
  6958.0     0.0001437   4881.13818   7100.54590
  6865.0     0.0001457   4875.79199   7080.80615
  7023.0     0.0001424   4870.43750   7110.37012
  6957.0     0.0001437   4865.07568   7155.02295
  6999.0     0.0001429   4859.70557   7195.33398
  7261.0     0.0001377   4854.32764   7215.70703
  7252.0     0.0001379   4848.94238   7205.48096
  7352.0     0.0001360   4843.54932   7158.84033
  7196.0     0.0001390   4838.14844   7074.60547
  7189.0     0.0001391   4832.73975   6955.76318
  6861.0     0.0001458   4827.32324   6808.95068
  6720.0     0.0001488   4821.89990   6643.70801
  6440.0     0.0001553   4816.46826   6471.28906
  6377.0     0.0001568   4811.02930   6302.18994
  6361.0     0.0001572   4805.58350   6144.27051
  6202.0     0.0001612   4800.13037   6002.53760
  5892.0     0.0001697   4794.66943   5879.60693
  5762.0     0.0001736   4789.20117   5776.33740
  5747.0     0.0001740   4783.72607   5692.41309
  5560.0     0.0001799   4778.24365   5626.81543
  5579.0     0.0001792   4772.75439   5578.16895
  5460.0     0.0001832   4767.25781   5544.94922
  5532.0     0.0001808   4761.75391   5525.64014
  5508.0     0.0001816   4756.24365   5518.87402
  5579.0     0.0001792   4750.72656   5523.53223
  5552.0     0.0001801   4745.20264   5538.85449
  5573.0     0.0001794   4739.67139   5565.37109
  5453.0     0.0001834   4734.13379   5601.91211
  5492.0     0.0001821   4728.58936   5649.87842
  5626.0     0.0001777   4723.03857   5711.62891
  5669.0     0.0001764   4717.48096   5790.94336
  5733.0     0.0001744   4711.91699   5894.13477
  5918.0     0.0001690   4706.34668   6031.33447
  6270.0     0.0001595   4700.77002   6218.20166
  6621.0     0.0001510   4695.18652   6477.88623
  6767.0     0.0001478   4689.59717   6842.81396
  7150.0     0.0001399   4684.00146   7355.57080
  8041.0     0.0001244   4678.39990   8067.83447
  9103.0     0.0001099   4672.79150   9036.16211
  10227.0    0.0000978   4667.17773   10313.58789
  11746.0    0.0000851   4661.55811   11936.71289
  13476.0    0.0000742   4655.93213   13908.77246
  15430.0    0.0000648   4650.30029   16180.06934
  17996.0    0.0000556   4644.66260   18630.34375
  21197.0    0.0000472   4639.01953   21064.11328
  23562.0    0.0000424   4633.37012   23229.48633
  25085.0    0.0000399   4627.71533   24849.50195
  26147.0    0.0000382   4622.05518   25654.40820
  26126.0    0.0000383   4616.38965   25457.04102
  24406.0    0.0000410   4610.71875   24276.27148
  22202.0    0.0000450   4605.04199   22372.35352
  20550.0    0.0000487   4599.35986   20122.00195
  18135.0    0.0000551   4593.67285   17862.02734
  16211.0    0.0000617   4587.98047   15814.92773
  14223.0    0.0000703   4582.28320   14082.31641
  12707.0    0.0000787   4576.58057   12655.86426
  11451.0    0.0000873   4570.87256   11451.60938
  10396.0    0.0000962   4565.16064   10377.39746
  9393.0     0.0001065   4559.44336   9399.95996
  8684.0     0.0001152   4553.72070   8555.36035
  7865.0     0.0001271   4547.99365   7885.61914
  7397.0     0.0001352   4542.26221   7400.61035
  6982.0     0.0001432   4536.52588   7083.18896
  6734.0     0.0001485   4530.78467   6902.53857
  6951.0     0.0001439   4525.03955   6825.92041
  6820.0     0.0001466   4519.29004   6827.28955
  6717.0     0.0001489   4513.53564   6891.62207
  6943.0     0.0001440   4507.77734   7015.75537
  6947.0     0.0001439   4502.01416   7207.84424
  7559.0     0.0001323   4496.24805   7487.51660
  7920.0     0.0001263   4490.47656   7888.00635
  8605.0     0.0001162   4484.70117   8459.68457
  9576.0     0.0001044   4478.92236   9273.88770
  10878.0    0.0000919   4473.13916   10428.91113
  12666.0    0.0000790   4467.35303   12045.11816
  14847.0    0.0000674   4461.56250   14266.54590
  17873.0    0.0000560   4455.76807   17231.24609
  21398.0    0.0000467   4449.97021   21036.42188
  25868.0    0.0000387   4444.16895   25697.32617
  31218.0    0.0000320   4438.36377   31101.58594
  37044.0    0.0000270   4432.55518   36968.18359
  42693.0    0.0000234   4426.74365   42833.11328
  48265.0    0.0000207   4420.92920   48086.14844
  51971.0    0.0000192   4415.11084   52046.39453
  54481.0    0.0000184   4409.28906   54043.28516
  53056.0    0.0000188   4403.46436   53596.33594
  49974.0    0.0000200   4397.63770   50686.68359
  45227.0    0.0000221   4391.80664   45857.18359
  40120.0    0.0000249   4385.97314   39955.11719
  34423.0    0.0000291   4380.13721   33786.95313
  27941.0    0.0000358   4374.29883   27947.98242
  22967.0    0.0000435   4368.45703   22806.58008
  18813.0    0.0000532   4362.61279   18541.12109
  15503.0    0.0000645   4356.76611   15184.40137
  11981.0    0.0000835   4350.91748   12668.33594
  10537.0    0.0000949   4345.06592   10866.83203
  9242.0     0.0001082   4339.21191   9636.73535
  8516.0     0.0001174   4333.35596   8841.33105
  8101.0     0.0001234   4327.49756   8369.51465
  8010.0     0.0001248   4321.63770   8140.71777
  7970.0     0.0001255   4315.77539   8103.18848
  8082.0     0.0001237   4309.91113   8228.24805
  8580.0     0.0001166   4304.04492   8503.19434
  8940.0     0.0001119   4298.17725   8924.43945
  9617.0     0.0001040   4292.30713   9490.91797
  10290.0    0.0000972   4286.43555   10198.04199
  10957.0    0.0000913   4280.56250   11034.61035
  11807.0    0.0000847   4274.68896   11982.06348
  12869.0    0.0000777   4268.81250   13010.69922
  13998.0    0.0000714   4262.93555   14075.50293
  14684.0    0.0000681   4257.05664   15119.02930
  16034.0    0.0000624   4251.17725   16077.93066
  16744.0    0.0000597   4245.29590   16882.33008
  17546.0    0.0000570   4239.41406   17450.85156
  17805.0    0.0000562   4233.53076   17697.68945
  17727.0    0.0000564   4227.64746   17555.94922
  17486.0    0.0000572   4221.76221   17008.12500
  16533.0    0.0000605   4215.87646   16102.72656
  15624.0    0.0000640   4209.99023   14940.12695
  13589.0    0.0000736   4204.10352   13638.52832
  12261.0    0.0000816   4198.21582   12305.04004
  10799.0    0.0000926   4192.32764   11022.69531
  9682.0     0.0001033   4186.43896   9848.81445
  8637.0     0.0001158   4180.54980   8817.76660
  7658.0     0.0001306   4174.66113   7944.41309
  7114.0     0.0001406   4168.77197   7228.46680
  6744.0     0.0001483   4162.88232   6658.47559
  6345.0     0.0001576   4156.99268   6216.07764
  5880.0     0.0001701   4151.10352   5879.83496
  5773.0     0.0001732   4145.21387   5628.30322
  5400.0     0.0001852   4139.32471   5442.14307
  5417.0     0.0001846   4133.43555   5305.30225
  5389.0     0.0001856   4127.54736   5205.43604
  5335.0     0.0001874   4121.65918   5133.77832
  5263.0     0.0001900   4115.77100   5084.72803
  5207.0     0.0001920   4109.88379   5055.31836
  5222.0     0.0001915   4103.99756   5044.70264
  5175.0     0.0001932   4098.11133   5053.66113
  5237.0     0.0001909   4092.22607   5084.17041
  5397.0     0.0001853   4086.34180   5138.96777
  5249.0     0.0001905   4080.45850   5221.11621
  5342.0     0.0001872   4074.57617   5333.49756
  5448.0     0.0001836   4068.69458   5478.31445
  5745.0     0.0001741   4062.81421   5656.58057
  5669.0     0.0001764   4056.93555   5867.75293
  5930.0     0.0001686   4051.05762   6109.55029
  6184.0     0.0001617   4045.18115   6378.12354
  6445.0     0.0001552   4039.30615   6667.95264
  6892.0     0.0001451   4033.43237   6972.78613
  7175.0     0.0001394   4027.56104   7285.41895
  7408.0     0.0001350   4021.69067   7597.70557
  7940.0     0.0001259   4015.82202   7900.13428
  8239.0     0.0001214   4009.95508   8181.13135
  8531.0     0.0001172   4004.09082   8423.18945
  8826.0     0.0001133   3998.22778   8603.43359
  8841.0     0.0001131   3992.36670   8688.64844
  8935.0     0.0001119   3986.50806   8636.48730
  8356.0     0.0001197   3980.65161   8410.67773
  8157.0     0.0001226   3974.79712   8028.00391
  7752.0     0.0001290   3968.94507   7565.79053
  7231.0     0.0001383   3963.09546   7120.44434
  6820.0     0.0001466   3957.24854   6761.84668
  6570.0     0.0001522   3951.40381   6513.27686
  6525.0     0.0001533   3945.56152   6363.35400
  6359.0     0.0001573   3939.72217   6275.33350
  6267.0     0.0001596   3933.88599   6196.47852
  5969.0     0.0001675   3928.05200   6075.71436
  5640.0     0.0001773   3922.22119   5885.77881
  5587.0     0.0001790   3916.39307   5636.31934
  5145.0     0.0001944   3910.56860   5362.09814
  4815.0     0.0002077   3904.74683   5098.18945
  4712.0     0.0002122   3898.92847   4867.17090
  4726.0     0.0002116   3893.11304   4678.80859
  4604.0     0.0002172   3887.30078   4533.33496
  4431.0     0.0002257   3881.49292   4427.91992
  4256.0     0.0002350   3875.68774   4348.84961
  4419.0     0.0002263   3869.88623   4290.86133
  4206.0     0.0002378   3864.08838   4245.69043
  4193.0     0.0002385   3858.29443   4212.52246
  4229.0     0.0002365   3852.50415   4186.77393
  4181.0     0.0002392   3846.71753   4166.93604
  4250.0     0.0002353   3840.93481   4152.27490
  4185.0     0.0002389   3835.15649   4142.47217
  4191.0     0.0002386   3829.38208   4137.37939
  4164.0     0.0002402   3823.61157   4136.84961
  4192.0     0.0002385   3817.84521   4141.91113
  4206.0     0.0002378   3812.08398   4149.44141
  4262.0     0.0002346   3806.32617   4159.90723
  4161.0     0.0002403   3800.57300   4172.20459
  4155.0     0.0002407   3794.82397   4185.04053
  4153.0     0.0002408   3789.08057   4197.09033
  4180.0     0.0002392   3783.34082   4207.28662
  4200.0     0.0002381   3777.60596   4215.13037
  4190.0     0.0002387   3771.87573   4220.60205
  4051.0     0.0002469   3766.15112   4223.70605
  4151.0     0.0002409   3760.43066   4214.69873
  4220.0     0.0002370   3754.71533   4211.64502
  4197.0     0.0002383   3749.00488   4203.98877
  4164.0     0.0002402   3743.29980   4190.91113
  4166.0     0.0002400   3737.60034   4130.51221
  4083.0     0.0002449   3731.90527   4107.28662
  4123.0     0.0002425   3726.21582   4079.91211
  4025.0     0.0002484   3720.53174   4049.74512
  4081.0     0.0002450   3714.85376   4018.15625
  4014.0     0.0002491   3709.18042   3986.35864
  3877.0     0.0002579   3703.51318   3955.34668
  3959.0     0.0002526   3697.85107   3926.07227
  3829.0     0.0002612   3692.19580   3898.71631
  3911.0     0.0002557   3686.54517   3873.81567
  3932.0     0.0002543   3680.90088   3851.55176
  3824.0     0.0002615   3675.26221   3833.19751
  3907.0     0.0002560   3669.63037   3816.23535
  3990.0     0.0002506   3664.00391   3801.70532
  3929.0     0.0002545   3658.38330   3789.39551
  4007.0     0.0002496   3652.76929   3779.08496
  3934.0     0.0002542   3647.16187   3770.56250
  3825.0     0.0002614   3641.56055   3763.65454
  3797.0     0.0002634   3635.96509   3758.24854
  3912.0     0.0002556   3630.37646   3754.32495
  3740.0     0.0002674   3624.79492   3752.01270
  3582.0     0.0002792   3619.21948   3751.72021
  3740.0     0.0002674   3613.65039   3754.40039
  3616.0     0.0002765   3608.08813   3762.01855
  3750.0     0.0002667   3602.53271   3778.23877
  3903.0     0.0002562   3596.98462   3809.15674
  3941.0     0.0002537   3591.44312   3863.56274
  4060.0     0.0002463   3585.90820   3951.73315
  4066.0     0.0002459   3580.38037   4081.47046
  4140.0     0.0002415   3574.86060   4251.17822
  4408.0     0.0002269   3569.34717   4443.83594
  4557.0     0.0002194   3563.84082   4624.71582
  4712.0     0.0002122   3558.34180   4742.25000
  4724.0     0.0002117   3552.85083   4748.93066
  4633.0     0.0002158   3547.36670   4639.51563
  4367.0     0.0002290   3541.88989   4464.64453
  4261.0     0.0002347   3536.42090   4289.47607
  4118.0     0.0002428   3530.95996   4155.43164
  3975.0     0.0002516   3525.50586   4076.48486
  4003.0     0.0002498   3520.05981   4048.13184
  4046.0     0.0002472   3514.62109   4055.32935
  3972.0     0.0002518   3509.19116   4079.47729
  4103.0     0.0002437   3503.76855   4101.83203
  4128.0     0.0002422   3498.35376   4105.89990
  4153.0     0.0002408   3492.94678   4083.35376
  3832.0     0.0002610   3487.54883   4039.78564
  3934.0     0.0002542   3482.15820   3991.51880
  3860.0     0.0002591   3476.77588   3944.51807
  3855.0     0.0002594   3471.40161   3937.61353
  4054.0     0.0002467   3466.03589   3974.76855
  4251.0     0.0002352   3460.67896   4076.23340
  4401.0     0.0002272   3455.32983   4269.67773
  4739.0     0.0002110   3449.98950   4584.90967
  5177.0     0.0001932   3444.65723   5046.38770
  5619.0     0.0001780   3439.33423   5649.79492
  6466.0     0.0001547   3434.01953   6341.68945
  6877.0     0.0001454   3428.71338   7011.95508
  7559.0     0.0001323   3423.41602   7496.09717
  7694.0     0.0001300   3418.12793   7623.31641
  7248.0     0.0001380   3412.84839   7331.42334
  6606.0     0.0001514   3407.57764   6744.77197
  6027.0     0.0001659   3402.31567   6084.70996
  5443.0     0.0001837   3397.06348   5525.07617
  5005.0     0.0001998   3391.81958   5152.80615
  5011.0     0.0001996   3386.58496   4987.42236
  5122.0     0.0001952   3381.35986   5007.36328
  5340.0     0.0001873   3376.14404   5173.00000
  5659.0     0.0001767   3370.93726   5441.61279
  5764.0     0.0001735   3365.73950   5773.23584
  6087.0     0.0001643   3360.55127   6131.33789
  6456.0     0.0001549   3355.37305   6482.97412
  6933.0     0.0001442   3350.20386   6801.33057
  7149.0     0.0001399   3345.04419   7073.49268
  7372.0     0.0001356   3339.89404   7308.70068
  7643.0     0.0001308   3334.75366   7533.53809
  7829.0     0.0001277   3329.62329   7774.38867
  7913.0     0.0001264   3324.50244   8041.44531
  8342.0     0.0001199   3319.39111   8322.06348
  8501.0     0.0001176   3314.28979   8582.22070
  8761.0     0.0001141   3309.19873   8767.58008
  8740.0     0.0001144   3304.11719   8803.57422
  8403.0     0.0001190   3299.04565   8625.01367
  8025.0     0.0001246   3293.98413   8227.63477
  7586.0     0.0001318   3288.93286   7679.37695
  7070.0     0.0001414   3283.89160   7069.13965
  6461.0     0.0001548   3278.86035   6461.62256
  6125.0     0.0001633   3273.83960   5898.81494
  5543.0     0.0001804   3268.82910   5405.44775
  5093.0     0.0001963   3263.82861   4990.45166
  4816.0     0.0002076   3258.83887   4650.80176
  4508.0     0.0002218   3253.85913   4378.71729
  4078.0     0.0002452   3248.89038   4164.03516
  4126.0     0.0002424   3243.93140   3997.93970
  3762.0     0.0002658   3238.98340   3871.43213
  3809.0     0.0002625   3234.04565   3775.86719
  3646.0     0.0002743   3229.11914   3703.31372
  3654.0     0.0002737   3224.20264   3646.94434
  3562.0     0.0002807   3219.29688   3601.31812
  3465.0     0.0002886   3214.40210   3563.08325
  3492.0     0.0002864   3209.51782   3528.50073
  3601.0     0.0002777   3204.64502   3496.73779
  3412.0     0.0002931   3199.78247   3467.14624
  3422.0     0.0002922   3194.93091   3439.52051
  3351.0     0.0002984   3190.09033   3413.87939
  3278.0     0.0003051   3185.26099   3390.32959
  3348.0     0.0002987   3180.44238   3369.09668
  3317.0     0.0003015   3175.63477   3350.11279
  3227.0     0.0003099   3170.83838   3333.55103
  3290.0     0.0003040   3166.05322   3319.43555
  3314.0     0.0003018   3161.27905   3307.72192
  3283.0     0.0003046   3156.51611   3298.29028
  3320.0     0.0003012   3151.76440   3290.93628
  3261.0     0.0003067   3147.02441   3285.36670
  3281.0     0.0003048   3142.29517   3281.20020
  3248.0     0.0003079   3137.57739   3277.95947
  3341.0     0.0002993   3132.87109   3275.06958
  3383.0     0.0002956   3128.17651   3271.87378
  3329.0     0.0003004   3123.49292   3267.69604
  3246.0     0.0003081   3118.82080   3261.97949
  3284.0     0.0003045   3114.16040   3254.45679
  3173.0     0.0003152   3109.51172   3245.25488
  3269.0     0.0003059   3104.87451   3234.83008
  3231.0     0.0003095   3100.24878   3223.82520
  3203.0     0.0003122   3095.63477   3212.92139
  3161.0     0.0003164   3091.03223   3202.76172
  3151.0     0.0003174   3086.44189   3193.93433
  3186.0     0.0003139   3081.86328   3186.98193
  3110.0     0.0003215   3077.29590   3182.39526
  3177.0     0.0003148   3072.74072   3180.61328
  3114.0     0.0003211   3068.19775   3181.98682
  3020.0     0.0003311   3063.66602   3186.73901
  3130.0     0.0003195   3059.14648   3194.91553
  3168.0     0.0003157   3054.63867   3206.32446
  3208.0     0.0003117   3050.14307   3220.47583
  3244.0     0.0003083   3045.65942   3236.52832
  3241.0     0.0003085   3041.18774   3251.19189
  3276.0     0.0003053   3036.72778   3266.88110
  3198.0     0.0003127   3032.28052   3279.43921
  3251.0     0.0003076   3027.84497   3286.64868
  3253.0     0.0003074   3023.42163   3286.77344
  3347.0     0.0002988   3019.01025   3279.28174
  3416.0     0.0002927   3014.61157   3265.16797
  3284.0     0.0003045   3010.22461   3246.59253
  3188.0     0.0003137   3005.84985   3226.17358
  3178.0     0.0003147   3001.48755   3206.42871
  3232.0     0.0003094   2997.13770   3189.51050
  3195.0     0.0003130   2992.79980   3177.10571
  3136.0     0.0003189   2988.47412   3170.38818
  3060.0     0.0003268   2984.16113   3169.92334
  3149.0     0.0003176   2979.86035   3175.59814
  3159.0     0.0003166   2975.57202   3186.56543
  3121.0     0.0003204   2971.29614   3201.29614
  3252.0     0.0003075   2967.03247   3217.83374
  3123.0     0.0003202   2962.78125   3234.41650
  3271.0     0.0003057   2958.54297   3249.67822
  3249.0     0.0003078   2954.31665   3264.33545
  3147.0     0.0003178   2950.10303   3281.31982
  3326.0     0.0003007   2945.90210   3305.10913
  3322.0     0.0003010   2941.71362   3339.86621
  3370.0     0.0002967   2937.53784   3387.91528
  3370.0     0.0002967   2933.37427   3450.49365
  3585.0     0.0002789   2929.22339   3521.25830
  3509.0     0.0002850   2925.08545   3595.40039
  3614.0     0.0002767   2920.95996   3664.33057
  3717.0     0.0002690   2916.84692   3718.50977
  3787.0     0.0002641   2912.74683   3750.54761
  3816.0     0.0002621   2908.65942   3758.45874
  3805.0     0.0002628   2904.58472   3748.58765
  3702.0     0.0002701   2900.52246   3734.17920
  3722.0     0.0002687   2896.47314   3728.23706
  3616.0     0.0002765   2892.43677   3739.10156
  3836.0     0.0002607   2888.41284   3761.14209
  3773.0     0.0002650   2884.40186   3778.92847
  3735.0     0.0002677   2880.40356   3771.12134
  3840.0     0.0002604   2876.41797   3714.32886
  3623.0     0.0002760   2872.44556   3607.79053
  3498.0     0.0002859   2868.48560   3475.15503
  3328.0     0.0003005   2864.53857   3346.47437
  3210.0     0.0003115   2860.60425   3241.92798
  3109.0     0.0003216   2856.68335   3169.34131
  3131.0     0.0003194   2852.77490   3127.00439
  3111.0     0.0003214   2848.87939   3107.55566
  3062.0     0.0003266   2844.99658   3101.59399
  3032.0     0.0003298   2841.12720   3100.14380
  3113.0     0.0003212   2837.27026   3096.06714
  3066.0     0.0003262   2833.42603   3084.85596
  3103.0     0.0003223   2829.59497   3065.32983
  3065.0     0.0003263   2825.77734   3039.44165
  3037.0     0.0003293   2821.97217   3010.64990
  2893.0     0.0003457   2818.17993   2982.22974
  2950.0     0.0003390   2814.40063   2956.54175
  2963.0     0.0003375   2810.63477   2935.01782
  2941.0     0.0003400   2806.88135   2918.32861
  2945.0     0.0003396   2803.14087   2906.92236
  2897.0     0.0003452   2799.41357   2900.41895
  2864.0     0.0003492   2795.69946   2897.64893
  2926.0     0.0003418   2791.99780   2898.66455
  2840.0     0.000352    2788.30957   2903.10938
  2932.0     0.0003411   2784.63403   2910.80029
  2866.0     0.0003489   2780.97168   2920.62573
  2960.0     0.0003378   2777.32202   2932.56421
  2836.0     0.000353    2773.68579   2946.10498
  2915.0     0.0003431   2770.06299   2960.59766
  2916.0     0.0003429   2766.45264   2975.20972
  2980.0     0.0003356   2762.85498   2988.90771
  2956.0     0.0003383   2759.27051   3000.47778
  3008.0     0.0003324   2755.69922   3008.63013
  2971.0     0.0003366   2752.14087   3012.23218
  3056.0     0.0003272   2748.59546   3010.60571
  3063.0     0.0003265   2745.06323   3003.77002
  2970.0     0.0003367   2741.54443   2992.47217
  2934.0     0.0003408   2738.03809   2977.98999
  2958.0     0.0003381   2734.54492   2961.86426
  2977.0     0.0003359   2731.06421   2945.67505
  2833.0     0.000353    2727.59717   2930.96143
  2907.0     0.0003440   2724.14258   2919.19922
  2915.0     0.0003431   2720.70142   2911.82813
  2862.0     0.0003494   2717.27319   2910.25757
  2899.0     0.0003449   2713.85840   2915.84082
  2859.0     0.0003498   2710.45605   2929.84717
  2786.0     0.000359    2707.06689   2953.16406
  2874.0     0.0003479   2703.69043   2986.41016
  3000.0     0.0003333   2700.32690   3029.56787
  3041.0     0.0003288   2696.97656   3081.84644
  3111.0     0.0003214   2693.63916   3141.49585
  3150.0     0.0003175   2690.31470   3205.64771
  3139.0     0.0003186   2687.00317   3270.15601
  3241.0     0.0003085   2683.70508   3329.54639
  3385.0     0.0002954   2680.41943   3377.34863
  3451.0     0.0002898   2677.14697   3407.27344
  3466.0     0.0002885   2673.88696   3415.34058
  3296.0     0.0003034   2670.64014   3402.01025
  3400.0     0.0002941   2667.40625   3372.88184
  3338.0     0.0002996   2664.18506   3337.91724
  3346.0     0.0002989   2660.97705   3309.20825
  3415.0     0.0002928   2657.78247   3301.18945
  3414.0     0.0002929   2654.60010   3328.90405
  3320.0     0.0003012   2651.43042   3406.21021
  3640.0     0.0002747   2648.27393   3541.97412
  3694.0     0.0002707   2645.12988   3734.47778
  3973.0     0.0002517   2641.99878   3965.38086
  4206.0     0.0002378   2638.88062   4196.54004
  4443.0     0.0002251   2635.77539   4375.47607
  4508.0     0.0002218   2632.68335   4448.19141
  4323.0     0.0002313   2629.60352   4377.87988
  4017.0     0.0002489   2626.53662   4182.31641
  3858.0     0.0002592   2623.48242   3922.56885
  3610.0     0.0002770   2620.44092   3660.49194
  3359.0     0.0002977   2617.41211   3430.78589
  3222.0     0.0003104   2614.39600   3253.05298
  3104.0     0.0003222   2611.39258   3121.19165
  3035.0     0.0003295   2608.40186   3024.74487
  2974.0     0.0003362   2605.42456   2950.48267
  2944.0     0.0003397   2602.45923   2889.93579
  2813.0     0.000355    2599.50659   2838.91040
  2813.0     0.000355    2596.56665   2795.89941
  2766.0     0.000362    2593.63916   2760.23340
  2770.0     0.000361    2590.72412   2731.38086
  2703.0     0.000370    2587.82202   2708.66895
  2799.0     0.000357    2584.93237   2691.22998
  2693.0     0.000371    2582.05566   2678.08545
  2767.0     0.000361    2579.19116   2668.29077
  2669.0     0.000375    2576.33911   2661.06641
  2658.0     0.000376    2573.49951   2655.85571
  2664.0     0.000375    2570.67261   2652.31885
  2711.0     0.000369    2567.85791   2650.28271
  2718.0     0.000368    2565.05566   2649.67285
  2575.0     0.000388    2562.26587   2650.44580
  2769.0     0.000361    2559.48901   2652.53467
  2684.0     0.000373    2556.72412   2655.81348
  2662.0     0.000376    2553.97144   2660.09717
  2662.0     0.000376    2551.23120   2664.85010
  2718.0     0.000368    2548.50317   2670.72314
  2658.0     0.000376    2545.78735   2677.66406
  2757.0     0.000363    2543.08398   2686.62695
  2686.0     0.000372    2540.39282   2699.43115
  2773.0     0.000361    2537.71411   2718.66211
  2746.0     0.000364    2535.04785   2747.32861
  2776.0     0.000360    2532.39355   2788.49463
  2801.0     0.000357    2529.75098   2844.94849
  2893.0     0.0003457   2527.12109   2918.83862
  2932.0     0.0003411   2524.50293   3011.21094
  3072.0     0.0003255   2521.89697   3121.57983
  3166.0     0.0003159   2519.30298   3247.29199
  3288.0     0.0003041   2516.72119   3382.73804
  3431.0     0.0002915   2514.15186   3518.46606
  3626.0     0.0002758   2511.59424   3641.07910
  3597.0     0.0002780   2509.04834   3735.42871
  3735.0     0.0002677   2506.51465   3789.17798
  3833.0     0.0002609   2503.99268   3796.42334
  3805.0     0.0002628   2501.48267   3757.11914
  3785.0     0.0002642   2498.98438   3674.48389
  3601.0     0.0002777   2496.49805   3555.67334
  3373.0     0.0002965   2494.02417   3414.37622
  3334.0     0.0002999   2491.56152   3267.68726
  3136.0     0.0003189   2489.11084   3129.79224
  2902.0     0.0003446   2486.67163   3009.43091
  2964.0     0.0003374   2484.24438   2910.52173
  2904.0     0.0003444   2481.82861   2833.37036
  2888.0     0.0003463   2479.42456   2775.80957
  2857.0     0.0003500   2477.03223   2734.35815
  2739.0     0.000365    2474.65137   2705.30762
  2733.0     0.000366    2472.28271   2685.50903
  2740.0     0.000365    2469.92480   2672.78027
  2612.0     0.000383    2467.57886   2665.89307
  2612.0     0.000383    2465.24414   2664.34595
  2755.0     0.000363    2462.92114   2668.11206
  2711.0     0.000369    2460.60938   2677.49243
  2864.0     0.0003492   2458.30908   2693.21802
  2828.0     0.000354    2456.02002   2715.46167
  2796.0     0.000358    2453.74292   2744.93384
  2820.0     0.000355    2451.47681   2781.90503
  2771.0     0.000361    2449.22168   2826.50024
  2935.0     0.0003407   2446.97827   2877.88257
  2913.0     0.0003433   2444.74561   2935.88428
  3046.0     0.0003283   2442.52441   2997.05518
  3162.0     0.0003163   2440.31421   3060.82104
  3181.0     0.0003144   2438.11523   3127.53564
  3143.0     0.0003182   2435.92773   3199.72266
  3311.0     0.0003020   2433.75098   3277.63965
  3266.0     0.0003062   2431.58521   3355.44531
  3343.0     0.0002991   2429.43042   3425.44312
  3261.0     0.0003067   2427.28687   3488.74292
  3341.0     0.0002993   2425.15405   3555.47681
  3671.0     0.0002724   2423.03223   3632.21094
  3661.0     0.0002731   2420.92090   3714.99146
  3716.0     0.0002691   2418.82080   3790.56421
  3855.0     0.0002594   2416.73169   3840.34644
  3844.0     0.0002601   2414.65332   3845.27979
  3726.0     0.0002684   2412.58521   3791.27710
  3649.0     0.0002740   2410.52808   3679.58569
  3503.0     0.0002855   2408.48169   3529.43726
  3483.0     0.0002871   2406.44580   3364.75220
  3280.0     0.0003049   2404.42065   3204.07886
  3141.0     0.0003184   2402.40576   3058.70020
  2982.0     0.0003353   2400.40210   2933.64380
  2887.0     0.0003464   2398.40845   2829.59424
  2798.0     0.000357    2396.42529   2744.94360
  2792.0     0.000358    2394.45264   2677.28857
  2762.0     0.000362    2392.49048   2624.20288
  2825.0     0.000354    2390.53857   2583.48511
  2528.0     0.000396    2388.59692   2553.19702
  2534.0     0.000395    2386.66553   2531.67285
  2566.0     0.000390    2384.74463   2517.51611
  2554.0     0.000392    2382.83374   2509.60132
  2428.0     0.000412    2380.93311   2507.03784
  2519.0     0.000397    2379.04248   2509.08350
  2517.0     0.000397    2377.16211   2515.02637
  2474.0     0.000404    2375.29175   2524.04834
  2546.0     0.000393    2373.43140   2535.12720
  2643.0     0.000378    2371.58130   2547.10034
  2614.0     0.000383    2369.74097   2558.86328
  2595.0     0.000385    2367.91064   2569.44263
  2563.0     0.000390    2366.09009   2577.76392
  2527.0     0.000396    2364.27954   2582.44800
  2649.0     0.000378    2362.47852   2582.22437
  2537.0     0.000394    2360.68750   2576.03125
  2561.0     0.000390    2358.90625   2564.36035
  2509.0     0.000399    2357.13452   2548.90894
  2534.0     0.000395    2355.37231   2531.81738
  2500.0     0.000400    2353.62036   2515.09766
  2450.0     0.000408    2351.87769   2500.48608
  2518.0     0.000397    2350.14429   2488.76099
  2447.0     0.000409    2348.42065   2480.72559
  2534.0     0.000395    2346.70630   2476.60059
  2526.0     0.000396    2345.00146   2476.23096
  2531.0     0.000395    2343.30591   2479.11035
  2582.0     0.000387    2341.61987   2484.43579
  2464.0     0.000406    2339.94336   2491.18750
  2576.0     0.000388    2338.27563   2498.27783
  2592.0     0.000386    2336.61743   2503.71143
  2502.0     0.000400    2334.96851   2506.46216
  2513.0     0.000398    2333.32861   2505.62451
  2495.0     0.000401    2331.69751   2501.02930
  2526.0     0.000396    2330.07593   2493.26587
  2531.0     0.000395    2328.46338   2483.39380
  2519.0     0.000397    2326.85938   2472.57520
  2477.0     0.000404    2325.26514   2461.83716
  2450.0     0.000408    2323.67896   2451.53979
  2488.0     0.000402    2322.10205   2443.10205
  2424.0     0.000413    2320.53394   2436.63892
  2388.0     0.000419    2318.97461   2431.88501
  2482.0     0.000403    2317.42407   2429.13989
  2388.0     0.000419    2315.88232   2428.08374
  2418.0     0.000414    2314.34912   2428.60449
  2473.0     0.000404    2312.82471   2430.44287
  2506.0     0.000399    2311.30859   2433.32520
  2451.0     0.000408    2309.80127   2436.98291
  2517.0     0.000397    2308.30225   2440.69482
  2441.0     0.000410    2306.81201   2445.25195
  2450.0     0.000408    2305.32983   2450.06543
  2489.0     0.000402    2303.85620   2455.13843
  2570.0     0.000389    2302.39087   2460.62720
  2557.0     0.000391    2300.93433   2466.83789
  2537.0     0.000394    2299.48560   2474.27783
  2543.0     0.000393    2298.04492   2483.64746
  2552.0     0.000392    2296.61255   2495.86719
  2470.0     0.000405    2295.18848   2512.11670
  2549.0     0.000392    2293.77246   2534.83350
  2588.0     0.000386    2292.36426   2564.08569
  2577.0     0.000388    2290.96436   2602.67871
  2644.0     0.000378    2289.57227   2654.45264
  2721.0     0.000368    2288.18848   2722.03955
  2884.0     0.0003467   2286.81226   2808.44434
  2796.0     0.000358    2285.44385   2916.00171
  2948.0     0.0003392   2284.08325   3044.92798
  3064.0     0.0003264   2282.73047   3193.15454
  3242.0     0.0003085   2281.38550   3354.94043
  3403.0     0.0002939   2280.04810   3519.64673
  3556.0     0.0002812   2278.71826   3671.74756
  3658.0     0.0002734   2277.39648   3791.04858
  3846.0     0.0002600   2276.08179   3857.48926
  3790.0     0.0002639   2274.77466   3860.07373
  3882.0     0.0002576   2273.47510   3802.73901
  3668.0     0.0002726   2272.18286   3700.50806
  3694.0     0.0002707   2270.89795   3571.14209
  3617.0     0.0002765   2269.62061   3429.92603
  3361.0     0.0002975   2268.35059   3288.47949
  3231.0     0.0003095   2267.08789   3154.70239
  3118.0     0.0003207   2265.83228   3033.16284
  2953.0     0.0003386   2264.58374   2925.71143
  2879.0     0.0003473   2263.34229   2832.29077
  2769.0     0.000361    2262.10791   2751.78052
  2694.0     0.000371    2260.88062   2682.80200
  2642.0     0.000379    2259.66064   2623.68604
  2508.0     0.000399    2258.44727   2573.36816
  2513.0     0.000398    2257.24097   2530.90283
  2471.0     0.000405    2256.04175   2495.84985
  2374.0     0.000421    2254.84912   2467.82593
  2484.0     0.000403    2253.66333   2446.82593
  2411.0     0.000415    2252.48413   2433.20508
  2438.0     0.000410    2251.31201   2427.70410
  2437.0     0.000410    2250.14624   2431.45874
  2513.0     0.000398    2248.98730   2445.16772
  2449.0     0.000408    2247.83472   2469.32813
  2521.0     0.000397    2246.68921   2502.82129
  2573.0     0.000389    2245.54956   2542.33984
  2681.0     0.000373    2244.41675   2582.21973
  2735.0     0.000366    2243.29004   2614.91016
  2675.0     0.000374    2242.16992   2635.42407
  2692.0     0.000371    2241.05615   2638.56421
  2698.0     0.000371    2239.94873   2630.74414
  2661.0     0.000376    2238.84741   2620.03784
  2629.0     0.000380    2237.75244   2613.39819
  2601.0     0.000384    2236.66357   2615.60840
  2574.0     0.000389    2235.58081   2628.77295
  2699.0     0.000371    2234.50415   2651.80518
  2617.0     0.000382    2233.43335   2679.21460
  2650.0     0.000377    2232.36890   2701.62598
  2590.0     0.000386    2231.31006   2708.85767
  2727.0     0.000367    2230.25732   2694.57520
  2652.0     0.000377    2229.21021   2665.48486
  2551.0     0.000392    2228.16943   2634.65308
  2550.0     0.000392    2227.13428   2611.68701
  2488.0     0.000402    2226.10449   2600.25610
  2542.0     0.000393    2225.08081   2599.40796
  2502.0     0.000400    2224.06250   2605.30957
  2624.0     0.000381    2223.05005   2613.66016
  2571.0     0.000389    2222.04297   2618.98071
  2654.0     0.000377    2221.04175   2617.06470
  2587.0     0.000387    2220.04590   2606.86230
  2616.0     0.000382    2219.05542   2588.77612
  2658.0     0.000376    2218.07031   2564.56104
  2588.0     0.000386    2217.09058   2536.56860
  2518.0     0.000397    2216.11621   2507.10034
  2500.0     0.000400    2215.14722   2478.10010
  2492.0     0.000401    2214.18335   2451.08203
  2461.0     0.000406    2213.22485   2427.18604
  2455.0     0.000407    2212.27148   2407.30688
  2422.0     0.000413    2211.32324   2392.26978
  2293.0     0.000436    2210.38013   2383.02344
  2282.0     0.000438    2209.44165   2381.27759
  2379.0     0.000420    2208.50879   2389.80664
  2356.0     0.000424    2207.58057   2412.86182
  2424.0     0.000413    2206.65723   2455.68701
  2544.0     0.000393    2205.73877   2525.17285
  2600.0     0.000385    2204.82544   2625.42139
  2676.0     0.000374    2203.91675   2756.27808
  2864.0     0.0003492   2203.01270   2909.37817
  3011.0     0.0003321   2202.11353   3065.23706
  3126.0     0.0003199   2201.21899   3193.67700
  3266.0     0.0003062   2200.32910   3260.36011
  3170.0     0.0003155   2199.44385   3240.85327
  3046.0     0.0003283   2198.56299   3139.26636
  3018.0     0.0003313   2197.68677   2988.34741
  2846.0     0.000351    2196.81519   2826.00073
  2698.0     0.000371    2195.94800   2678.80249
  2580.0     0.000388    2195.08521   2560.28296
  2524.0     0.000396    2194.22656   2473.98218
  2456.0     0.000407    2193.37231   2416.96558
  2437.0     0.000410    2192.52246   2383.17822
  2358.0     0.000424    2191.67676   2366.13403
  2285.0     0.000438    2190.83521   2360.51270
  2339.0     0.000428    2189.99829   2362.92749
  2302.0     0.000434    2189.16504   2370.70459
  2302.0     0.000434    2188.33618   2383.01489
  2337.0     0.000428    2187.51123   2399.44287
  2385.0     0.000419    2186.69019   2420.11084
  2348.0     0.000426    2185.87305   2445.94214
  2446.0     0.000409    2185.06006   2479.63452
  2512.0     0.000398    2184.25098   2527.51172
  2571.0     0.000389    2183.44556   2601.88208
  2622.0     0.000381    2182.64429   2722.25781
  2877.0     0.0003476   2181.84644   2912.49536
  3230.0     0.0003096   2181.05273   3190.94873
  3550.0     0.0002817   2180.26245   3552.69824
  4105.0     0.0002436   2179.47583   3949.64478
  4359.0     0.0002294   2178.69287   4286.29736
  4521.0     0.0002212   2177.91357   4445.87012
  4442.0     0.0002251   2177.13770   4348.29883
  3957.0     0.0002527   2176.36572   4042.04443
  3623.0     0.0002760   2175.59692   3666.34302
  3293.0     0.0003037   2174.83154   3330.39404
  3070.0     0.0003257   2174.06982   3082.26392
  2870.0     0.0003484   2173.31104   2925.39868
  2933.0     0.0003409   2172.55591   2839.57275
  2779.0     0.000360    2171.80396   2798.91797
  2768.0     0.000361    2171.05542   2782.67505
  2750.0     0.000364    2170.31006   2778.34912
  2785.0     0.000359    2169.56787   2780.83984
  2881.0     0.0003471   2168.82886   2791.30103
  2805.0     0.000357    2168.09302   2813.28271
  2797.0     0.000358    2167.36011   2853.61230
  2822.0     0.000354    2166.63013   2915.77588
  3039.0     0.0003291   2165.90332   2995.73975
  3121.0     0.0003204   2165.17944   3077.54102
  3134.0     0.0003191   2164.45874   3135.04614
  3170.0     0.0003155   2163.74072   3140.95166
  3007.0     0.0003326   2163.02563   3085.56226
  2957.0     0.0003382   2162.31348   2991.46240
  2911.0     0.0003435   2161.60400   2892.96069
  2761.0     0.000362    2160.89722   2813.34033
  2819.0     0.000355    2160.19312   2762.65649
  2691.0     0.000372    2159.49194   2742.80493
  2854.0     0.0003504   2158.79321   2750.16992
  3005.0     0.0003328   2158.09741   2781.83813
  2857.0     0.0003500   2157.40405   2834.94800
  2934.0     0.0003408   2156.71313   2906.62891
  3058.0     0.0003270   2156.02490   2992.16650
  3156.0     0.0003169   2155.33887   3082.51172
  3201.0     0.0003124   2154.65552   3163.04883
  3221.0     0.0003105   2153.97461   3216.31616
  3233.0     0.0003093   2153.29590   3226.98755
  3211.0     0.0003114   2152.61987   3195.49048
  3088.0     0.0003238   2151.94604   3137.06299
  3088.0     0.0003238   2151.27441   3069.88184
  3020.0     0.0003311   2150.60498   3003.75537
  2942.0     0.0003399   2149.93799   2938.62158
  2892.0     0.0003458   2149.27295   2870.01196
  2913.0     0.0003433   2148.61035   2796.43896
  2765.0     0.000362    2147.94971   2721.75195
  2756.0     0.000363    2147.29102   2651.70947
  2649.0     0.000378    2146.63477   2590.54663
  2434.0     0.000411    2145.97998   2540.23193
  2418.0     0.000414    2145.32764   2500.90723
  2486.0     0.000402    2144.67725   2471.43726
  2424.0     0.000413    2144.02856   2450.05908
  2439.0     0.000410    2143.38208   2435.15918
  2366.0     0.000423    2142.73730   2424.60620
  2432.0     0.000411    2142.09424   2417.25830
  2414.0     0.000414    2141.45337   2411.81860
  2386.0     0.000419    2140.81396   2406.89941
  2384.0     0.000419    2140.17627   2400.96899
  2453.0     0.000408    2139.54053   2392.65576
  2375.0     0.000421    2138.90625   2380.60547
  2461.0     0.000406    2138.27368   2364.87524
  2417.0     0.000414    2137.64258   2346.19287
  2372.0     0.000422    2137.01343   2326.01025
  2322.0     0.000431    2136.38574   2305.76392
  2352.0     0.000425    2135.75977   2286.62646
  2195.0     0.000456    2135.13501   2269.43896
  2222.0     0.000450    2134.51172   2254.73779
  2284.0     0.000438    2133.88989   2242.81714
  2279.0     0.000439    2133.26953   2233.78442
  2206.0     0.000453    2132.65063   2227.66235
  2154.0     0.000464    2132.03296   2224.27515
  2236.0     0.000447    2131.41675   2223.53638
  2176.0     0.000460    2130.80200   2225.39893
  2225.0     0.000449    2130.18823   2229.89380
  2178.0     0.000459    2129.57593   2237.19824
  2204.0     0.000454    2128.96460   2247.63696
  2324.0     0.000430    2128.35474   2262.24976
  2304.0     0.000434    2127.74585   2280.60059
  2289.0     0.000437    2127.13794   2303.97461
  2275.0     0.000440    2126.53149   2333.09790
  2356.0     0.000424    2125.92627   2368.40234
  2421.0     0.000413    2125.32178   2409.67676
  2373.0     0.000421    2124.71826   2455.74438
  2434.0     0.000411    2124.11597   2504.19238
  2527.0     0.000396    2123.51440   2551.41968
  2605.0     0.000384    2122.91406   2591.96265
  2598.0     0.000385    2122.31445   2620.59302
  2655.0     0.000377    2121.71582   2633.57886
  2691.0     0.000372    2121.11816   2630.99390
  2623.0     0.000381    2120.52124   2616.74878
  2493.0     0.000401    2119.92505   2596.47388
  2561.0     0.000390    2119.32983   2575.76001
  2578.0     0.000388    2118.73511   2558.32471
  2704.0     0.000370    2118.14136   2547.37329
  2472.0     0.000405    2117.54834   2544.56494
  2611.0     0.000383    2116.95581   2550.17896
  2554.0     0.000392    2116.36426   2563.08228
  2627.0     0.000381    2115.77319   2580.70337
  2679.0     0.000373    2115.18286   2599.15527
  2588.0     0.000386    2114.59302   2614.02686
  2715.0     0.000368    2114.00366   2622.27612
  2702.0     0.000370    2113.41479   2623.49219
  2726.0     0.000367    2112.82666   2620.88818
  2671.0     0.000374    2112.23901   2618.56812
  2705.0     0.000370    2111.65161   2622.44019
  2721.0     0.000368    2111.06519   2638.96948
  2670.0     0.000375    2110.47876   2673.12085
  2745.0     0.000364    2109.89282   2725.60205
  2787.0     0.000359    2109.30713   2790.21094
  2980.0     0.0003356   2108.72192   2853.13110
  2944.0     0.0003397   2108.13721   2891.38672
  3015.0     0.0003317   2107.55273   2885.03906
  2792.0     0.000358    2106.96851   2826.88940
  2685.0     0.000372    2106.38452   2731.42725
  2642.0     0.000379    2105.80078   2623.62573
  2409.0     0.000415    2105.21729   2523.49756
  2401.0     0.000416    2104.63403   2442.49463
  2432.0     0.000411    2104.05103   2384.89868
  2418.0     0.000414    2103.46802   2350.47217
  2381.0     0.000420    2102.88525   2336.80884
  2395.0     0.000418    2102.30249   2341.28296
  2368.0     0.000422    2101.71997   2362.06445
  2319.0     0.000431    2101.13770   2398.21265
  2321.0     0.000431    2100.55518   2449.11499
  2410.0     0.000415    2099.97290   2513.65869
  2575.0     0.000388    2099.39063   2589.41968
  2577.0     0.000388    2098.80811   2671.97266
  2728.0     0.000367    2098.22583   2754.33740
  2811.0     0.000356    2097.64331   2826.74438
  2866.0     0.0003489   2097.06079   2877.63574
  2896.0     0.0003453   2096.47827   2897.08179
  2866.0     0.0003489   2095.89575   2881.63647
  2849.0     0.000351    2095.31299   2836.29688
  2870.0     0.0003484   2094.72998   2771.44336
  2725.0     0.000367    2094.14697   2698.22217
  2607.0     0.000384    2093.56372   2626.04175
  2668.0     0.000375    2092.98022   2562.24072
  2557.0     0.000391    2092.39673   2512.74707
  2445.0     0.000409    2091.81299   2483.07617
  2531.0     0.000395    2091.22876   2478.86621
  2430.0     0.000412    2090.64429   2506.61060
  2567.0     0.000390    2090.05957   2572.16260
  2641.0     0.000379    2089.47461   2677.72925
  2892.0     0.0003458   2088.88940   2817.19385
  3066.0     0.0003262   2088.30371   2971.59155
  3137.0     0.0003188   2087.71777   3109.22510
  3227.0     0.0003099   2087.13159   3194.79517
  3165.0     0.0003160   2086.54492   3209.78662
  3180.0     0.0003145   2085.95776   3169.94873
  3108.0     0.0003218   2085.37012   3105.79883
  2954.0     0.0003385   2084.78223   3036.79443
  2963.0     0.0003375   2084.19360   2969.15747
  2895.0     0.0003454   2083.60474   2901.76636
  2822.0     0.000354    2083.01538   2833.05347
  2739.0     0.000365    2082.42554   2762.93604
  2666.0     0.000375    2081.83521   2692.52832
  2607.0     0.000384    2081.24438   2624.34375
  2532.0     0.000395    2080.65283   2560.89453
  2525.0     0.000396    2080.06079   2504.32544
  2362.0     0.000423    2079.46802   2455.75513
  2393.0     0.000418    2078.87500   2415.68164
  2403.0     0.000416    2078.28101   2383.74023
  2347.0     0.000426    2077.68677   2358.98486
  2314.0     0.000432    2077.09180   2340.11523
  2338.0     0.000428    2076.49585   2326.20435
  2191.0     0.000456    2075.89966   2314.89868
  2275.0     0.000440    2075.30249   2305.52930
  2219.0     0.000451    2074.70459   2297.21924
  2263.0     0.000442    2074.10620   2289.36230
  2348.0     0.000426    2073.50708   2281.56323
  2164.0     0.000462    2072.90698   2273.58203
  2121.0     0.000471    2072.30640   2265.30249
  2175.0     0.000460    2071.70508   2256.69873
  2221.0     0.000450    2071.10303   2247.82642
  2213.0     0.000452    2070.50000   2238.78076
  2253.0     0.000444    2069.89624   2229.69336
  2203.0     0.000454    2069.29175   2220.94434
  2154.0     0.000464    2068.68628   2212.18579
  2200.0     0.000455    2068.07983   2203.78418
  2219.0     0.000451    2067.47290   2195.86621
  2184.0     0.000458    2066.86499   2188.55396
  2141.0     0.000467    2066.25610   2181.97314
  2134.0     0.000469    2065.64648   2176.25903
  2227.0     0.000449    2065.03589   2171.55908
  2188.0     0.000457    2064.42456   2168.03613
  2177.0     0.000459    2063.81201   2165.87378
  2255.0     0.000443    2063.19873   2165.66309
  2215.0     0.000451    2062.58447   2166.86743
  2163.0     0.000462    2061.96924   2170.11768
  2225.0     0.000449    2061.35303   2175.72925
  2149.0     0.000465    2060.73584   2183.22729
  2193.0     0.000456    2060.11768   2194.16943
  2198.0     0.000455    2059.49854   2208.14038
  2168.0     0.000461    2058.87842   2225.32422
  2258.0     0.000443    2058.25732   2245.93945
  2166.0     0.000462    2057.63525   2269.65161
  2275.0     0.000440    2057.01196   2296.56128
  2343.0     0.000427    2056.38770   2326.44751
  2370.0     0.000422    2055.76245   2358.87817
  2270.0     0.000441    2055.13599   2393.13037
  2403.0     0.000416    2054.50854   2428.14917
  2445.0     0.000409    2053.88013   2462.69580
  2585.0     0.000387    2053.25049   2495.00659
  2521.0     0.000397    2052.61987   2523.78052
  2542.0     0.000393    2051.98804   2547.96240
  2548.0     0.000392    2051.35522   2567.02271
  2669.0     0.000375    2050.72119   2580.91406
  2605.0     0.000384    2050.08594   2589.80029
  2695.0     0.000371    2049.44971   2594.55811
  2624.0     0.000381    2048.81226   2595.50513
  2667.0     0.000375    2048.17358   2593.43042
  2628.0     0.000381    2047.53381   2590.08545
  2674.0     0.000374    2046.89282   2586.81055
  2661.0     0.000376    2046.25073   2584.58813
  2635.0     0.000380    2045.60742   2583.74121
  2604.0     0.000384    2044.96301   2584.07739
  2521.0     0.000397    2044.31726   2585.20020
  2451.0     0.000408    2043.67029   2587.06982
  2515.0     0.000398    2043.02209   2590.35181
  2552.0     0.000392    2042.37292   2595.75269
  2563.0     0.000390    2041.72229   2603.18750
  2618.0     0.000382    2041.07043   2610.29492
  2606.0     0.000384    2040.41748   2611.80347
  2615.0     0.000382    2039.76306   2600.40356
  2565.0     0.000390    2039.10754   2569.66724
  2491.0     0.000401    2038.45068   2518.79102
  2458.0     0.000407    2037.79260   2455.28540
  2365.0     0.000423    2037.13318   2389.67188
  2318.0     0.000431    2036.47253   2328.98975
  2240.0     0.000446    2035.81055   2277.10034
  2210.0     0.000452    2035.14746   2234.63501
  2197.0     0.000455    2034.48291   2200.90894
  2188.0     0.000457    2033.81714   2174.52588
  2200.0     0.000455    2033.15002   2154.07324
  2161.0     0.000463    2032.48157   2138.36841
  2060.0     0.000485    2031.81177   2126.45483
  2051.0     0.000488    2031.14063   2117.55762
  2113.0     0.000473    2030.46826   2111.03760
  2089.0     0.000479    2029.79468   2106.37817
  2101.0     0.000476    2029.11951   2103.17480
  2174.0     0.000460    2028.44312   2101.12744
  2051.0     0.000488    2027.76526   2100.03442
  2006.0     0.000499    2027.08618   2099.76978
  2084.0     0.000480    2026.40576   2100.27271
  2122.0     0.000471    2025.72388   2101.41479
  2109.0     0.000474    2025.04065   2103.47949
  2072.0     0.000483    2024.35608   2106.42920
  2107.0     0.000475    2023.67041   2110.72266
  2027.0     0.000493    2022.98303   2116.00586
  2051.0     0.000488    2022.29431   2123.05591
  2102.0     0.000476    2021.60425   2132.81958
  2205.0     0.000454    2020.91272   2146.57056
  2167.0     0.000461    2020.21997   2166.63770
  2122.0     0.000471    2019.52576   2195.95483
  2242.0     0.000446    2018.83008   2237.43970
  2337.0     0.000428    2018.13330   2292.77832
  2372.0     0.000422    2017.43481   2360.52197
  2475.0     0.000404    2016.73499   2434.19092
  2469.0     0.000405    2016.03381   2501.49561
  2568.0     0.000389    2015.33118   2546.86108
  2507.0     0.000399    2014.62720   2559.29761
  2609.0     0.000383    2013.92175   2542.27734
  2429.0     0.000412    2013.21484   2511.57568
  2462.0     0.000406    2012.50671   2483.20996
  2519.0     0.000397    2011.79700   2465.14966
  2432.0     0.000411    2011.08582   2460.94775
  2418.0     0.000414    2010.37329   2470.23242
  2471.0     0.000405    2009.65942   2490.58057
  2528.0     0.000396    2008.94397   2519.22705
  2638.0     0.000379    2008.22717   2553.98926
  2641.0     0.000379    2007.50891   2593.57373
  2627.0     0.000381    2006.78918   2637.34814
  2731.0     0.000366    2006.06824   2684.86548
  2740.0     0.000365    2005.34558   2735.42065
  2829.0     0.000353    2004.62170   2787.71509
  2807.0     0.000356    2003.89624   2839.74048
  2867.0     0.0003488   2003.16943   2888.84668
  2892.0     0.0003458   2002.44104   2931.93311
  2863.0     0.0003493   2001.71143   2965.89478
  2995.0     0.0003339   2000.98022   2988.29492
  3043.0     0.0003286   2000.24768   2998.13818
  3080.0     0.0003247   1999.51367   2996.43677
  2997.0     0.0003337   1998.77820   2986.32983
  2966.0     0.0003372   1998.04114   2972.65234
  3040.0     0.0003289   1997.30298   2961.15137
  2951.0     0.0003389   1996.56311   2957.58057
  2989.0     0.0003346   1995.82178   2966.61938
  2959.0     0.0003380   1995.07898   2991.20850
  2899.0     0.0003449   1994.33496   3031.64966
  2963.0     0.0003375   1993.58948   3085.06274
  3085.0     0.0003241   1992.84241   3145.09985
  3155.0     0.0003170   1992.09399   3202.23877
  3208.0     0.0003117   1991.34399   3246.16895
  3220.0     0.0003106   1990.59265   3270.51489
  3281.0     0.0003048   1989.83984   3275.35010
  3180.0     0.0003145   1989.08557   3263.47559
  3232.0     0.0003094   1988.32983   3237.81519
  3198.0     0.0003127   1987.57288   3199.86719
  3153.0     0.0003172   1986.81433   3150.84009
  3132.0     0.0003193   1986.05420   3090.33008
  3042.0     0.0003287   1985.29272   3016.33203
  3035.0     0.0003295   1984.52991   2927.55835
  2829.0     0.000353    1983.76550   2826.49463
  2729.0     0.000366    1982.99976   2719.65601
  2737.0     0.000365    1982.23267   2614.73828
  2533.0     0.000395    1981.46411   2518.31738
  2429.0     0.000412    1980.69397   2434.76416
  2440.0     0.000410    1979.92249   2366.39526
  2339.0     0.000428    1979.14966   2313.88672
  2312.0     0.000433    1978.37524   2276.69751
  2407.0     0.000415    1977.59949   2253.40576
  2279.0     0.000439    1976.82214   2242.20459
  2216.0     0.000451    1976.04358   2241.12280
  2232.0     0.000448    1975.26367   2248.24463
  2301.0     0.000435    1974.48218   2261.74243
  2202.0     0.000454    1973.69922   2280.22559
  2257.0     0.000443    1972.91492   2301.46484
  2295.0     0.000436    1972.12915   2324.02588
  2312.0     0.000433    1971.34204   2346.06079
  2473.0     0.000404    1970.55347   2365.63281
  2400.0     0.000417    1969.76355   2381.01196
  2449.0     0.000408    1968.97217   2391.24634
  2439.0     0.000410    1968.17944   2396.85718
  2461.0     0.000406    1967.38525   2400.34448
  2380.0     0.000420    1966.58984   2406.08594
  2481.0     0.000403    1965.79272   2419.94287
  2340.0     0.000427    1964.99438   2448.04541
  2540.0     0.000394    1964.19458   2495.01147
  2512.0     0.000398    1963.39343   2561.91553
  2621.0     0.000382    1962.59082   2643.89014
  2740.0     0.000365    1961.78711   2729.16113
  2773.0     0.000361    1960.98169   2796.87964
  2812.0     0.000356    1960.17493   2829.08154
  2794.0     0.000358    1959.36682   2825.01074
  2803.0     0.000357    1958.55737   2802.57251
  2803.0     0.000357    1957.74658   2781.81958
  2840.0     0.000352    1956.93433   2775.88086
  2812.0     0.000356    1956.12073   2788.10352
  2818.0     0.000355    1955.30591   2815.46191
  2752.0     0.000363    1954.48962   2850.32007
  2879.0     0.0003473   1953.67200   2883.58838
  2981.0     0.0003355   1952.85303   2907.55811
  2863.0     0.0003493   1952.03259   2917.09912
  2914.0     0.0003432   1951.21082   2908.76514
  2899.0     0.0003449   1950.38782   2878.91895
  2829.0     0.000353    1949.56348   2824.02246
  2639.0     0.000379    1948.73767   2743.60474
  2664.0     0.000375    1947.91077   2645.11914
  2549.0     0.000392    1947.08228   2540.24634
  2432.0     0.000411    1946.25256   2439.68506
  2438.0     0.000410    1945.42139   2350.50513
  2331.0     0.000429    1944.58899   2276.21436
  2261.0     0.000442    1943.75537   2217.65723
  2164.0     0.000462    1942.92029   2173.94434
  2149.0     0.000465    1942.08398   2143.21680
  2168.0     0.000461    1941.24646   2123.21997
  2157.0     0.000464    1940.40759   2111.93970
  2086.0     0.000479    1939.56726   2107.13379
  2123.0     0.000471    1938.72571   2107.56201
  2120.0     0.000472    1937.88281   2112.22632
  2147.0     0.000466    1937.03870   2120.35620
  2087.0     0.000479    1936.19324   2131.39063
  2138.0     0.000468    1935.34656   2144.91040
  2138.0     0.000468    1934.49878   2160.53149
  2141.0     0.000467    1933.64941   2177.93091
  2161.0     0.000463    1932.79895   2196.82886
  2218.0     0.000451    1931.94714   2216.96997
  2205.0     0.000454    1931.09412   2238.06421
  2231.0     0.000448    1930.23975   2259.72729
  2272.0     0.000440    1929.38428   2281.44019
  2328.0     0.000430    1928.52734   2302.58911
  2351.0     0.000425    1927.66931   2322.55322
  2257.0     0.000443    1926.81018   2340.82886
  2320.0     0.000431    1925.94958   2357.08008
  2312.0     0.000433    1925.08789   2371.07813
  2298.0     0.000435    1924.22485   2382.54565
  2429.0     0.000412    1923.36060   2391.01123
  2388.0     0.000419    1922.49512   2395.90308
  2437.0     0.000410    1921.62854   2396.22046
  2422.0     0.000413    1920.76062   2391.38306
  2393.0     0.000418    1919.89172   2380.89722
  2405.0     0.000416    1919.02136   2364.46997
  2344.0     0.000427    1918.14990   2342.11401
  2345.0     0.000426    1917.27722   2314.41284
  2357.0     0.000424    1916.40332   2282.74463
  2257.0     0.000443    1915.52832   2249.10278
  2393.0     0.000418    1914.65198   2215.65479
  2287.0     0.000437    1913.77466   2184.42676
  2211.0     0.000452    1912.89612   2157.12988
  2209.0     0.000453    1912.01636   2135.42603
  2067.0     0.000484    1911.13550   2121.30688
  2107.0     0.000475    1910.25342   2117.16284
  2099.0     0.000476    1909.37024   2125.73071
  2075.0     0.000482    1908.48584   2149.47583
  2198.0     0.000455    1907.60022   2189.40430
  2278.0     0.000439    1906.71362   2243.68750
  2342.0     0.000427    1905.82581   2305.43848
  2364.0     0.000423    1904.93701   2362.29346
  2466.0     0.000406    1904.04700   2396.23291
  2488.0     0.000402    1903.15588   2391.63135
  2412.0     0.000415    1902.26355   2348.51343
  2370.0     0.000422    1901.37012   2282.34497
  2275.0     0.000440    1900.47571   2210.71948
  2223.0     0.000450    1899.57996   2145.66504
  2043.0     0.000489    1898.68335   2093.27393
  2039.0     0.000490    1897.78577   2055.05493
  2083.0     0.000480    1896.88684   2029.88562
  2065.0     0.000484    1895.98682   2014.73364
  2027.0     0.000493    1895.08582   2006.03113
  2048.0     0.000488    1894.18372   2003.13538
  1971.0     0.000507    1893.28052   2003.83728
  1995.0     0.000501    1892.37622   2007.27771
  2008.0     0.000498    1891.47095   2013.09045
  2046.0     0.000489    1890.56482   2021.31348
  2029.0     0.000493    1889.65735   2032.26208
  1981.0     0.000505    1888.74890   2046.40088
  2112.0     0.000473    1887.83936   2064.29419
  2052.0     0.000487    1886.92883   2086.68188
  2063.0     0.000485    1886.01733   2114.57397
  2195.0     0.000456    1885.10474   2149.27979
  2187.0     0.000457    1884.19116   2191.82544
  2195.0     0.000456    1883.27649   2242.95190
  2353.0     0.000425    1882.36108   2302.38330
  2343.0     0.000427    1881.44446   2368.54883
  2452.0     0.000408    1880.52686   2438.36743
  2453.0     0.000408    1879.60828   2507.22437
  2513.0     0.000398    1878.68860   2569.37183
  2547.0     0.000393    1877.76807   2618.68799
  2613.0     0.000383    1876.84644   2649.77686
  2697.0     0.000371    1875.92395   2659.35938
  2808.0     0.000356    1875.00061   2647.50659
  2675.0     0.000374    1874.07605   2617.68970
  2609.0     0.000383    1873.15063   2575.22266
  2594.0     0.000386    1872.22437   2525.35522
  2557.0     0.000391    1871.29700   2472.18945
  2515.0     0.000398    1870.36877   2418.73462
  2412.0     0.000415    1869.43945   2367.16650
  2309.0     0.000433    1868.50928   2319.06006
  2222.0     0.000450    1867.57837   2275.43213
  2165.0     0.000462    1866.64636   2236.66357
  2151.0     0.000465    1865.71350   2202.65894
  2157.0     0.000464    1864.77966   2172.94165
  2131.0     0.000469    1863.84497   2146.90039
  2174.0     0.000460    1862.90930   2123.78809
  2143.0     0.000467    1861.97278   2103.08740
  2084.0     0.000480    1861.03528   2084.36133
  2102.0     0.000476    1860.09692   2067.35107
  2009.0     0.000498    1859.15796   2052.06665
  2061.0     0.000485    1858.21790   2038.13171
  1992.0     0.000502    1857.27698   2025.69043
  2022.0     0.000495    1856.33508   2014.75745
  1991.0     0.000502    1855.39233   2005.36133
  1948.0     0.000513    1854.44885   1997.53516
  1978.0     0.000506    1853.50452   1991.31519
  1996.0     0.000501    1852.55920   1986.73218
  1996.0     0.000501    1851.61328   1983.81494
  1945.0     0.000514    1850.66638   1982.53235
  1957.0     0.000511    1849.71863   1982.84485
  2033.0     0.000492    1848.77002   1984.65344
  2005.0     0.000499    1847.82056   1987.79443
  1965.0     0.000509    1846.87048   1992.05750
  1994.0     0.000502    1845.91931   1997.22937
  2138.0     0.000468    1844.96753   2003.08081
  2008.0     0.000498    1844.01501   2009.48804
  1990.0     0.000503    1843.06165   2016.51514
  1986.0     0.000504    1842.10730   2024.31274
  1972.0     0.000507    1841.15234   2032.97815
  2091.0     0.000478    1840.19653   2042.29504
  1960.0     0.000510    1839.23999   2051.39941
  2062.0     0.000485    1838.28259   2058.45801
  2058.0     0.000486    1837.32446   2060.79468
  2020.0     0.000495    1836.36560   2056.23779
  2084.0     0.000480    1835.40613   2046.25281
  1982.0     0.000505    1834.44568   2034.52393
  1996.0     0.000501    1833.48462   2024.29688
  2023.0     0.000494    1832.52271   2017.45007
  2007.0     0.000498    1831.56018   2014.67761
  1962.0     0.000510    1830.59680   2015.87231
  1940.0     0.000515    1829.63269   2020.47522
  2068.0     0.000484    1828.66785   2027.79590
  2055.0     0.000487    1827.70251   2037.18823
  2042.0     0.000490    1826.73621   2048.09253
  2057.0     0.000486    1825.76941   2059.99414
  2106.0     0.000475    1824.80176   2072.33789
  2140.0     0.000467    1823.83337   2084.43604
  2067.0     0.000484    1822.86438   2096.17627
  2065.0     0.000484    1821.89465   2104.99414
  2030.0     0.000493    1820.92419   2110.51538
  2148.0     0.000466    1819.95337   2111.82935
  2145.0     0.000466    1818.98157   2108.57300
  2156.0     0.000464    1818.00916   2101.87720
  2084.0     0.000480    1817.03613   2091.15332
  1996.0     0.000501    1816.06238   2078.54541
  2148.0     0.000466    1815.08789   2064.94141
  2001.0     0.000500    1814.11292   2051.39746
  2048.0     0.000488    1813.13721   2038.50745
  2001.0     0.000500    1812.16089   2026.54883
  2034.0     0.000492    1811.18408   2015.54724
  2081.0     0.000481    1810.20642   2005.36267
  1978.0     0.000506    1809.22827   1995.88318
  1898.0     0.000527    1808.24939   1987.04333
  1949.0     0.000513    1807.27002   1978.87122
  1960.0     0.000510    1806.28992   1971.70874
  1881.0     0.000532    1805.30920   1965.81372
  1974.0     0.000507    1804.32800   1961.26062
  1939.0     0.000516    1803.34631   1957.81335
  1981.0     0.000505    1802.36389   1954.65283
  1987.0     0.000503    1801.38086   1950.71973
  1999.0     0.000500    1800.39722   1945.17517
  2008.0     0.000498    1799.41296   1938.58801
  1969.0     0.000508    1798.42822   1930.96301
  1867.0     0.000536    1797.44287   1923.43311
  1886.0     0.000530    1796.45703   1916.39539
  1929.0     0.000518    1795.47070   1909.99854
  1956.0     0.000511    1794.48376   1904.23523
  1817.0     0.000550    1793.49622   1899.02734
  1916.0     0.000522    1792.50806   1894.30261
  1888.0     0.000530    1791.51941   1890.03381
  1875.0     0.000533    1790.53027   1886.24768
  1936.0     0.000517    1789.54053   1883.00269
  1815.0     0.000551    1788.55029   1880.37109
  1852.0     0.000540    1787.55957   1878.45532
  1769.0     0.000565    1786.56848   1877.21619
  1809.0     0.000553    1785.57666   1876.70618
  1886.0     0.000530    1784.58447   1876.90955
  1799.0     0.000556    1783.59167   1877.64856
  1851.0     0.000540    1782.59839   1879.10059
  1930.0     0.000518    1781.60461   1881.01355
  1886.0     0.000530    1780.61035   1883.38257
  1913.0     0.000523    1779.61548   1885.75159
  1929.0     0.000518    1778.62048   1888.15234
  1953.0     0.000512    1777.62476   1890.39478
  1846.0     0.000542    1776.62866   1892.44250
  1929.0     0.000518    1775.63208   1894.23389
  1915.0     0.000522    1774.63489   1895.70337
  1936.0     0.000517    1773.63733   1896.81213
  1869.0     0.000535    1772.63940   1897.64050
  1930.0     0.000518    1771.64099   1898.51526
  1907.0     0.000524    1770.64221   1899.92786
  1857.0     0.000539    1769.64294   1902.54834
  1869.0     0.000535    1768.64319   1906.98401
  1903.0     0.000525    1767.64294   1913.67029
  1913.0     0.000523    1766.64233   1922.77686
  1924.0     0.000520    1765.64124   1934.13342
  1895.0     0.000528    1764.63977   1947.20496
  1866.0     0.000536    1763.63794   1961.03796
  1953.0     0.000512    1762.63574   1975.08826
  1892.0     0.000529    1761.63318   1989.24268
  2008.0     0.000498    1760.63013   2005.50171
  2035.0     0.000491    1759.62671   2024.35779
  1995.0     0.000501    1758.62280   2046.29187
  2059.0     0.000486    1757.61865   2071.54175
  2069.0     0.000483    1756.61401   2099.96729
  2015.0     0.000496    1755.60901   2131.17822
  2152.0     0.000465    1754.60364   2164.60596
  2118.0     0.000472    1753.59814   2199.54175
  2134.0     0.000469    1752.59204   2235.20361
  2214.0     0.000452    1751.58557   2270.67749
  2310.0     0.000433    1750.57874   2305.17773
  2253.0     0.000444    1749.57166   2337.77368
  2284.0     0.000438    1748.56409   2367.85034
  2392.0     0.000418    1747.55627   2394.86816
  2461.0     0.000406    1746.54810   2418.39258
  2468.0     0.000405    1745.53979   2438.04858
  2461.0     0.000406    1744.53101   2453.52661
  2465.0     0.000406    1743.52185   2464.65918
  2472.0     0.000405    1742.51233   2471.54346
  2474.0     0.000404    1741.50256   2475.17261
  2496.0     0.000401    1740.49243   2475.35767
  2483.0     0.000403    1739.48206   2473.80078
  2521.0     0.000397    1738.47131   2472.01587
  2517.0     0.000397    1737.46033   2471.43335
  2418.0     0.000414    1736.44922   2473.85327
  2618.0     0.000382    1735.43774   2481.26343
  2462.0     0.000406    1734.42578   2495.33960
  2553.0     0.000392    1733.41370   2518.18066
  2527.0     0.000396    1732.40125   2551.36450
  2537.0     0.000394    1731.38843   2595.58789
  2662.0     0.000376    1730.37561   2649.59351
  2701.0     0.000370    1729.36243   2709.71826
  2696.0     0.000371    1728.34912   2769.60059
  2849.0     0.000351    1727.33533   2819.91162
  2816.0     0.000355    1726.32129   2847.67090
  2817.0     0.000355    1725.30701   2838.05371
  2832.0     0.000353    1724.29260   2781.46118
  2752.0     0.000363    1723.27783   2681.96021
  2594.0     0.000386    1722.26294   2555.39575
  2525.0     0.000396    1721.24780   2420.24463
  2363.0     0.000423    1720.23254   2291.02271
  2332.0     0.000429    1719.21692   2176.84106
  2085.0     0.000480    1718.20117   2082.16235
  2019.0     0.000495    1717.18506   2007.79688
  1949.0     0.000513    1716.16882   1952.17090
  1984.0     0.000504    1715.15234   1912.16992
  2012.0     0.000497    1714.13562   1884.33655
  1882.0     0.000531    1713.11890   1865.48291
  1898.0     0.000527    1712.10181   1852.90601
  1902.0     0.000526    1711.08472   1844.67480
  1866.0     0.000536    1710.06726   1839.42456
  1796.0     0.000557    1709.04968   1836.22900
  1774.0     0.000564    1708.03198   1834.46472
  1795.0     0.000557    1707.01404   1833.71399
  1875.0     0.000533    1705.99597   1833.73669
  1816.0     0.000551    1704.97766   1834.49426
  1867.0     0.000536    1703.95923   1836.03296
  1900.0     0.000526    1702.94080   1838.59924
  1845.0     0.000542    1701.92212   1842.48303
  1863.0     0.000537    1700.90332   1848.00488
  1916.0     0.000522    1699.88428   1855.47107
  1854.0     0.000539    1698.86499   1865.33203
  1794.0     0.000557    1697.84583   1877.39734
  1871.0     0.000534    1696.82642   1891.98425
  1914.0     0.000522    1695.80688   1908.87988
  1942.0     0.000515    1694.78735   1927.87402
  2026.0     0.000494    1693.76758   1948.03418
  1982.0     0.000505    1692.74768   1969.47681
  1990.0     0.000503    1691.72778   1990.83850
  1978.0     0.000506    1690.70764   2011.14453
  2036.0     0.000491    1689.68750   2029.69226
  1972.0     0.000507    1688.66711   2045.87451
  1972.0     0.000507    1687.64685   2059.39624
  2014.0     0.000497    1686.62634   2069.82788
  1978.0     0.000506    1685.60596   2076.57715
  2207.0     0.000453    1684.58545   2079.00391
  2066.0     0.000484    1683.56470   2076.70239
  2109.0     0.000474    1682.54382   2069.76367
  1969.0     0.000508    1681.52307   2058.88867
  2064.0     0.000484    1680.50220   2045.02734
  1963.0     0.000509    1679.48120   2029.29004
  2020.0     0.000495    1678.46021   2012.63416
  2005.0     0.000499    1677.43933   1995.76245
  2053.0     0.000487    1676.41821   1979.15369
  1962.0     0.000510    1675.39709   1963.10376
  1934.0     0.000517    1674.37598   1947.79749
  2000.0     0.000500    1673.35474   1933.35864
  2049.0     0.000488    1672.33350   1919.89941
  1967.0     0.000508    1671.31226   1907.54163
  1991.0     0.000502    1670.29089   1896.42712
  1878.0     0.000532    1669.26990   1886.70239
  1946.0     0.000514    1668.24854   1878.52991
  1905.0     0.000525    1667.22729   1872.07861
  1812.0     0.000552    1666.20593   1867.53589
  1849.0     0.000541    1665.18457   1865.13513
  1833.0     0.000546    1664.16333   1865.17371
  1960.0     0.000510    1663.14197   1868.05884
  1959.0     0.000510    1662.12073   1874.32239
  1875.0     0.000533    1661.09949   1884.56470
  1951.0     0.000513    1660.07849   1899.38855
  1980.0     0.000505    1659.05725   1919.15649
  1991.0     0.000502    1658.03601   1943.74353
  1929.0     0.000518    1657.01489   1972.27026
  2026.0     0.000494    1655.99390   2003.03882
  2093.0     0.000478    1654.97278   2032.93958
  2097.0     0.000477    1653.95166   2059.50854
  2199.0     0.000455    1652.93079   2082.54370
  2175.0     0.000460    1651.91003   2105.36450
  2201.0     0.000454    1650.88928   2132.67725
  2176.0     0.000460    1649.86853   2168.28540
  2194.0     0.000456    1648.84778   2215.11206
  2301.0     0.000435    1647.82715   2274.32568
  2240.0     0.000446    1646.80664   2345.20581
  2450.0     0.000408    1645.78613   2424.63062
  2505.0     0.000399    1644.76575   2507.18579
  2537.0     0.000394    1643.74561   2584.72314
  2692.0     0.000371    1642.72546   2646.95679
  2711.0     0.000369    1641.70532   2684.21899
  2655.0     0.000377    1640.68542   2692.49048
  2684.0     0.000373    1639.66553   2676.10449
  2595.0     0.000385    1638.64575   2644.99658
  2611.0     0.000383    1637.62610   2609.53857
  2508.0     0.000399    1636.60657   2577.74463
  2551.0     0.000392    1635.58716   2554.79053
  2485.0     0.000402    1634.56812   2543.53809
  2479.0     0.000403    1633.54895   2544.30615
  2465.0     0.000406    1632.52991   2556.29468
  2458.0     0.000407    1631.51111   2577.34912
  2483.0     0.000403    1630.49231   2604.57959
  2636.0     0.000379    1629.47388   2634.66333
  2625.0     0.000381    1628.45544   2664.06982
  2672.0     0.000374    1627.43726   2689.26563
  2605.0     0.000384    1626.41931   2707.01880
  2646.0     0.000378    1625.40137   2714.86646
  2666.0     0.000375    1624.38367   2711.50952
  2684.0     0.000373    1623.36621   2696.90137
  2690.0     0.000372    1622.34875   2671.97974
  2597.0     0.000385    1621.33167   2638.29077
  2584.0     0.000387    1620.31470   2597.59058
  2511.0     0.000398    1619.29797   2551.49976
  2505.0     0.000399    1618.28149   2501.20752
  2598.0     0.000385    1617.26514   2447.46436
  2386.0     0.000419    1616.24902   2390.78271
  2355.0     0.000425    1615.23303   2331.87573
  2314.0     0.000432    1614.21741   2271.78125
  2218.0     0.000451    1613.20178   2212.20825
  2276.0     0.000439    1612.18665   2154.92822
  2101.0     0.000476    1611.17163   2101.53491
  2098.0     0.000477    1610.15674   2053.29736
  2004.0     0.000499    1609.14246   2011.15002
  2036.0     0.000491    1608.12817   1975.60657
  1950.0     0.000513    1607.11401   1946.95300
  1942.0     0.000515    1606.10022   1925.18713
  1883.0     0.000531    1605.08667   1910.09473
  1966.0     0.000509    1604.07336   1901.29724
  1938.0     0.000516    1603.06055   1898.29858
  1882.0     0.000531    1602.04773   1900.50916
  1936.0     0.000517    1601.03552   1907.29846
  1915.0     0.000522    1600.02332   1917.93445
  1912.0     0.000523    1599.01147   1931.78003
  1988.0     0.000503    1597.99988   1948.30164
  1967.0     0.000508    1596.98853   1967.10815
  2022.0     0.000495    1595.97754   1987.92944
  2048.0     0.000488    1594.96692   2010.48401
  2103.0     0.000476    1593.95667   2034.40173
  2006.0     0.000499    1592.94678   2059.19507
  2103.0     0.000476    1591.93701   2084.28076
  2087.0     0.000479    1590.92761   2108.99121
  2087.0     0.000479    1589.91870   2132.73901
  2061.0     0.000485    1588.90991   2155.14722
  2181.0     0.000459    1587.90149   2176.12231
  2194.0     0.000456    1586.89343   2195.71704
  2237.0     0.000447    1585.88586   2213.91919
  2166.0     0.000462    1584.87842   2230.52783
  2254.0     0.000444    1583.87170   2245.19360
  2315.0     0.000432    1582.86511   2257.49023
  2253.0     0.000444    1581.85901   2267.04346
  2274.0     0.000440    1580.85315   2273.69897
  2254.0     0.000444    1579.84766   2277.84595
  2315.0     0.000432    1578.84253   2280.64624
  2274.0     0.000440    1577.83789   2283.99658
  2332.0     0.000429    1576.83350   2290.13281
  2330.0     0.000429    1575.82983   2301.03101
  2287.0     0.000437    1574.82642   2317.75562
  2345.0     0.000426    1573.82336   2339.86694
  2381.0     0.000420    1572.82068   2364.98975
  2306.0     0.000434    1571.81836   2389.59106
  2424.0     0.000413    1570.81653   2411.68750
  2431.0     0.000411    1569.81519   2431.99072
  2442.0     0.000410    1568.81421   2450.57031
  2433.0     0.000411    1567.81384   2463.59692
  2438.0     0.000410    1566.81384   2463.61621
  2455.0     0.000407    1565.81433   2443.91797
  2474.0     0.000404    1564.81506   2403.80664
  2354.0     0.000425    1563.81628   2348.13403
  2270.0     0.000441    1562.81812   2283.16772
  2319.0     0.000431    1561.82031   2214.49243
  2162.0     0.000463    1560.82300   2146.37378
  2119.0     0.000472    1559.82617   2081.65186
  1977.0     0.000506    1558.83008   2021.72095
  1917.0     0.000522    1557.83435   1967.15784
  1936.0     0.000517    1556.83899   1918.03772
  1841.0     0.000543    1555.84399   1874.21033
  1766.0     0.000566    1554.84973   1835.43860
  1895.0     0.000528    1553.85583   1801.43347
  1796.0     0.000557    1552.86255   1771.84009
  1762.0     0.000568    1551.86987   1746.25879
  1804.0     0.000554    1550.87769   1724.26770
  1809.0     0.000553    1549.88611   1705.45398
  1672.0     0.000598    1548.89490   1689.43726
  1714.0     0.000583    1547.90417   1675.88440
  1722.0     0.000581    1546.91418   1664.51196
  1707.0     0.000586    1545.92456   1655.08936
  1738.0     0.000575    1544.93555   1647.43958
  1639.0     0.000610    1543.94714   1641.42505
  1688.0     0.000592    1542.95947   1636.95898
  1632.0     0.000613    1541.97217   1633.98743
  1722.0     0.000581    1540.98547   1632.49402
  1730.0     0.000578    1539.99927   1632.49231
  1681.0     0.000595    1539.01392   1634.01929
  1585.0     0.000631    1538.02893   1637.15710
  1663.0     0.000601    1537.04456   1641.91394
  1680.0     0.000595    1536.06079   1648.49890
  1709.0     0.000585    1535.07776   1656.62354
  1682.0     0.000595    1534.09534   1666.43652
  1680.0     0.000595    1533.11353   1677.87500
  1637.0     0.000611    1532.13232   1690.80908
  1672.0     0.000598    1531.15161   1705.03528
  1727.0     0.000579    1530.17163   1720.27478
  1712.0     0.000584    1529.19238   1736.16931
  1714.0     0.000583    1528.21362   1752.29187
  1748.0     0.000572    1527.23560   1768.14709
  1777.0     0.000563    1526.25842   1783.18140
  1818.0     0.000550    1525.28162   1796.82080
  1818.0     0.000550    1524.30566   1808.42065
  1811.0     0.000552    1523.33032   1817.74805
  1795.0     0.000557    1522.35559   1824.36987
  1811.0     0.000552    1521.38159   1828.07715
  1898.0     0.000527    1520.40833   1828.76819
  1841.0     0.000543    1519.43567   1826.47180
  1860.0     0.000538    1518.46399   1821.38794
  1888.0     0.000530    1517.49280   1813.92188
  1854.0     0.000539    1516.52234   1804.86377
  1785.0     0.000560    1515.55249   1794.52625
  1773.0     0.000564    1514.58350   1783.81580
  1756.0     0.000569    1513.61523   1773.38196
  1720.0     0.000581    1512.64758   1763.58301
  1720.0     0.000581    1511.68091   1754.64001
  1702.0     0.000588    1510.71472   1746.57410
  1791.0     0.000558    1509.74963   1738.89172
  1670.0     0.000599    1508.78503   1731.35889
  1731.0     0.000578    1507.82117   1723.91602
  1710.0     0.000585    1506.85815   1716.81262
  1702.0     0.000588    1505.89600   1710.30408
  1684.0     0.000594    1504.93445   1704.45264
  1658.0     0.000603    1503.97375   1698.82727
  1665.0     0.000601    1503.01392   1692.90564
  1711.0     0.000584    1502.05505   1685.79993
  1661.0     0.000602    1501.09668   1676.98596
  1693.0     0.000591    1500.13928   1666.45972
  1665.0     0.000601    1499.18262   1654.74243
  1587.0     0.000630    1498.22681   1642.48950
  1669.0     0.000599    1497.27173   1630.37256
  1668.0     0.000600    1496.31750   1618.88464
  1600.0     0.000625    1495.36414   1608.36597
  1591.0     0.000629    1494.41187   1598.97888
  1573.0     0.000636    1493.46021   1590.79749
  1595.0     0.000627    1492.50940   1583.79370
  1566.0     0.000639    1491.55945   1577.87354
  1607.0     0.000622    1490.61035   1572.90381
  1526.0     0.000655    1489.66211   1568.75110
  1588.0     0.000630    1488.71472   1565.30151
  1501.0     0.000666    1487.76831   1562.44165
  1544.0     0.000648    1486.82288   1560.13635
  1622.0     0.000617    1485.87830   1558.38171
  1583.0     0.000632    1484.93457   1557.21472
  1539.0     0.000650    1483.99158   1556.74292
  1591.0     0.000629    1483.04968   1557.01111
  1603.0     0.000624    1482.10864   1558.16479
  1522.0     0.000657    1481.16858   1560.30212
  1570.0     0.000637    1480.22937   1563.48682
  1575.0     0.000635    1479.29114   1567.71021
  1556.0     0.000643    1478.35400   1572.87756
  1593.0     0.000628    1477.41760   1578.76697
  1611.0     0.000621    1476.48230   1585.09534
  1565.0     0.000639    1475.54785   1591.63989
  1620.0     0.000617    1474.61426   1598.31836
  1600.0     0.000625    1473.68176   1605.09558
  1623.0     0.000616    1472.75024   1611.86560
  1602.0     0.000624    1471.81958   1618.45178
  1589.0     0.000629    1470.89026   1624.68579
  1698.0     0.000589    1469.96167   1630.44165
  1641.0     0.000609    1469.03406   1635.67542
  1688.0     0.000592    1468.10742   1640.40637
  1592.0     0.000628    1467.18188   1644.73804
  1665.0     0.000601    1466.25732   1648.78674
  1589.0     0.000629    1465.33374   1652.71985
  1675.0     0.000597    1464.41125   1656.68787
  1662.0     0.000602    1463.48975   1660.75391
  1622.0     0.000617    1462.56946   1664.96008
  1555.0     0.000643    1461.65002   1669.34644
  1647.0     0.000607    1460.73157   1674.08093
  1638.0     0.000611    1459.81433   1679.50940
  1622.0     0.000617    1458.89807   1685.98364
  1706.0     0.000586    1457.98291   1693.75903
  1637.0     0.000611    1457.06873   1702.93176
  1705.0     0.000587    1456.15564   1713.43872
  1734.0     0.000577    1455.24390   1725.07605
  1750.0     0.000571    1454.33301   1737.42981
  1704.0     0.000587    1453.42334   1749.94897
  1741.0     0.000574    1452.51465   1761.96790
  1833.0     0.000546    1451.60693   1772.83545
  1815.0     0.000551    1450.70056   1782.01416
  1809.0     0.000553    1449.79517   1789.05518
  1806.0     0.000554    1448.89099   1793.54333
  1845.0     0.000542    1447.98804   1795.08508
  1820.0     0.000549    1447.08606   1793.40369
  1815.0     0.000551    1446.18518   1788.44946
  1690.0     0.000592    1445.28552   1780.41101
  1730.0     0.000578    1444.38696   1769.75757
  1683.0     0.000594    1443.48962   1757.09399
  1755.0     0.000570    1442.59338   1743.08752
  1712.0     0.000584    1441.69836   1728.37488
  1684.0     0.000594    1440.80457   1713.50208
  1643.0     0.000609    1439.91199   1698.91284
  1709.0     0.000585    1439.02051   1684.95154
  1661.0     0.000602    1438.13013   1671.89124
  1586.0     0.000631    1437.24097   1659.97107
  1641.0     0.000609    1436.35303   1649.40173
  1641.0     0.000609    1435.46631   1640.34985
  1575.0     0.000635    1434.58081   1632.89404
  1655.0     0.000604    1433.69653   1627.02759
  1561.0     0.000641    1432.81360   1622.63672
  1576.0     0.000635    1431.93176   1619.51794
  1563.0     0.000640    1431.05115   1617.43066
  1627.0     0.000615    1430.17175   1616.07544
  1511.0     0.000662    1429.29358   1615.32507
  1635.0     0.000612    1428.41675   1615.29053
  1635.0     0.000612    1427.54102   1616.37134
  1630.0     0.000613    1426.66675   1619.11255
  1656.0     0.000604    1425.79382   1623.97949
  1623.0     0.000616    1424.92200   1631.14880
  1573.0     0.000636    1424.05151   1640.30212
  1605.0     0.000623    1423.18213   1650.65344
  1630.0     0.000613    1422.31421   1660.56885
  1654.0     0.000605    1421.44751   1667.68799
  1679.0     0.000596    1420.58203   1669.31628
  1660.0     0.000602    1419.71802   1663.67749
  1664.0     0.000601    1418.85522   1651.17627
  1670.0     0.000599    1417.99390   1634.11182
  1601.0     0.000625    1417.13379   1615.21863
  1541.0     0.000649    1416.27502   1596.72253
  1610.0     0.000621    1415.41748   1580.07703
  1542.0     0.000649    1414.56128   1566.09216
  1534.0     0.000652    1413.70654   1555.08264
  1532.0     0.000653    1412.85303   1546.95630
  1557.0     0.000642    1412.00098   1541.52173
  1526.0     0.000655    1411.15039   1538.50854
  1582.0     0.000632    1410.30090   1537.68750
  1541.0     0.000649    1409.45288   1538.91736
  1578.0     0.000634    1408.60620   1542.13501
  1581.0     0.000633    1407.76099   1547.32202
  1521.0     0.000657    1406.91711   1554.45288
  1561.0     0.000641    1406.07458   1563.30554
  1611.0     0.000621    1405.23340   1574.05298
  1530.0     0.000654    1404.39392   1586.26978
  1607.0     0.000622    1403.55554   1599.55969
  1639.0     0.000610    1402.71863   1613.36426
  1614.0     0.000620    1401.88306   1626.95203
  1596.0     0.000627    1401.04895   1639.39404
  1610.0     0.000621    1400.21643   1649.60071
  1704.0     0.000587    1399.38513   1656.43115
  1628.0     0.000614    1398.55530   1658.93616
  1661.0     0.000602    1397.72693   1656.62268
  1594.0     0.000627    1396.90015   1649.64404
  1672.0     0.000598    1396.07471   1638.74426
  1571.0     0.000637    1395.25073   1625.01123
  1654.0     0.000605    1394.42810   1609.60400
  1599.0     0.000625    1393.60706   1593.56775
  1576.0     0.000635    1392.78735   1577.73303
  1579.0     0.000633    1391.96912   1562.73621
  1562.0     0.000640    1391.15247   1549.00354
  1476.0     0.000678    1390.33740   1536.80664
  1573.0     0.000636    1389.52368   1526.29028
  1527.0     0.000655    1388.71130   1517.35413
  1524.0     0.000656    1387.90063   1509.95886
  1494.0     0.000669    1387.09143   1503.94666
  1547.0     0.000646    1386.28369   1499.16907
  1503.0     0.000665    1385.47742   1495.38550
  1493.0     0.000670    1384.67273   1492.46204
  1434.0     0.000697    1383.86963   1490.28247
  1442.0     0.000693    1383.06787   1488.74353
  1523.0     0.000657    1382.26782   1487.82153
  1533.0     0.000652    1381.46912   1487.52954
  1428.0     0.000700    1380.67200   1487.92212
  1466.0     0.000682    1379.87634   1489.08728
  1459.0     0.000685    1379.08252   1491.13586
  1444.0     0.000693    1378.28992   1494.19312
  1494.0     0.000669    1377.49902   1498.35608
  1472.0     0.000679    1376.70972   1503.72717
  1515.0     0.000660    1375.92200   1510.36243
  1520.0     0.000658    1375.13574   1518.26526
  1470.0     0.000680    1374.35107   1527.40881
  1474.0     0.000678    1373.56787   1537.58435
  1479.0     0.000676    1372.78638   1548.59143
  1478.0     0.000677    1372.00647   1560.18323
  1495.0     0.000669    1371.22815   1572.09363
  1561.0     0.000641    1370.45154   1583.89197
  1658.0     0.000603    1369.67639   1595.15259
  1608.0     0.000622    1368.90271   1605.30786
  1666.0     0.000600    1368.13074   1613.71936
  1688.0     0.000592    1367.36035   1619.66357
  1628.0     0.000614    1366.59155   1622.56909
  1687.0     0.000593    1365.82446   1622.03906
  1692.0     0.000591    1365.05896   1617.96985
  1650.0     0.000606    1364.29517   1610.58289
  1601.0     0.000625    1363.53284   1600.31311
  1616.0     0.000619    1362.77222   1587.80176
  1580.0     0.000633    1362.01318   1573.68848
  1565.0     0.000639    1361.25574   1558.59863
  1466.0     0.000682    1360.50000   1543.06494
  1450.0     0.000690    1359.74585   1527.52588
  1441.0     0.000694    1358.99341   1512.33679
  1466.0     0.000682    1358.24255   1497.78564
  1509.0     0.000663    1357.49353   1483.96643
  1468.0     0.000681    1356.74609   1471.36047
  1364.0     0.000733    1356.00024   1459.97461
  1469.0     0.000681    1355.25610   1449.91467
  1493.0     0.000670    1354.51355   1441.23657
  1455.0     0.000687    1353.77258   1433.95386
  1359.0     0.000736    1353.03345   1428.04041
  1410.0     0.000709    1352.29602   1423.46338
  1401.0     0.000714    1351.56030   1420.02271
  1356.0     0.000737    1350.82617   1417.56946
  1394.0     0.000717    1350.09363   1415.86536
  1453.0     0.000688    1349.36304   1414.61353
  1392.0     0.000718    1348.63379   1413.48828
  1439.0     0.000695    1347.90649   1412.14197
  1421.0     0.000704    1347.18079   1410.38770
  1464.0     0.000683    1346.45691   1408.40430
  1429.0     0.000700    1345.73474   1406.62439
  1367.0     0.000732    1345.01416   1405.47681
  1401.0     0.000714    1344.29529   1405.22888
  1421.0     0.000704    1343.57825   1405.96155
  1487.0     0.000672    1342.86279   1407.60815
  1298.0     0.000770    1342.14905   1409.90491
  1380.0     0.000725    1341.43701   1412.52942
  1360.0     0.000735    1340.72681   1415.03015
  1380.0     0.000725    1340.01819   1417.00928
  1422.0     0.000703    1339.31165   1418.23267
  1348.0     0.000742    1338.60657   1418.73645
  1360.0     0.000735    1337.90320   1418.75610
  1401.0     0.000714    1337.20154   1418.61548
  1373.0     0.000728    1336.50171   1418.57813
  1423.0     0.000703    1335.80359   1418.83533
  1433.0     0.000698    1335.10718   1419.49622
  1336.0     0.000749    1334.41248   1420.61304
  1417.0     0.000706    1333.71985   1422.19897
  1464.0     0.000683    1333.02869   1424.23682
  1490.0     0.000671    1332.33936   1426.70593
  1443.0     0.000693    1331.65161   1429.57922
  1458.0     0.000686    1330.96582   1432.82568
  1365.0     0.000733    1330.28174   1436.40320
  1462.0     0.000684    1329.59937   1440.22375
  1579.0     0.000633    1328.91882   1444.15234
  1431.0     0.000699    1328.24011   1447.99243
  1502.0     0.000666    1327.56311   1451.48535
  1519.0     0.000658    1326.88782   1454.17773
  1451.0     0.000689    1326.21436   1455.73425
  1407.0     0.000711    1325.54248   1455.91321
  1431.0     0.000699    1324.87256   1454.75354
  1475.0     0.000678    1324.20447   1452.54797
  1443.0     0.000693    1323.53809   1449.69897
  1430.0     0.000699    1322.87341   1446.58203
  1440.0     0.000694    1322.21069   1443.43164
  1492.0     0.000670    1321.54956   1440.43860
  1428.0     0.000700    1320.89038   1437.70166
  1468.0     0.000681    1320.23291   1435.25769
  1438.0     0.000695    1319.57715   1433.09229
  1525.0     0.000656    1318.92322   1431.15649
  1502.0     0.000666    1318.27112   1429.38660
  1356.0     0.000737    1317.62073   1427.71338
  1434.0     0.000697    1316.97241   1426.09839
  1450.0     0.000690    1316.32568   1424.51416
  1438.0     0.000695    1315.68079   1423.00293
  1352.0     0.000740    1315.03760   1421.65210
  1418.0     0.000705    1314.39612   1420.42847
  1468.0     0.000681    1313.75659   1419.89429
  1463.0     0.000684    1313.11890   1420.05505
  1419.0     0.000705    1312.48291   1421.06348
  1457.0     0.000686    1311.84888   1422.97083
  1384.0     0.000723    1311.21667   1425.75500
  1443.0     0.000693    1310.58606   1428.88904
  1469.0     0.000681    1309.95728   1432.00256
  1412.0     0.000708    1309.33032   1434.72009
  1362.0     0.000734    1308.70520   1436.86426
  1413.0     0.000708    1308.08191   1438.23511
  1493.0     0.000670    1307.46045   1438.34607
  1393.0     0.000718    1306.84070   1436.69580
  1459.0     0.000685    1306.22290   1433.09973
  1442.0     0.000693    1305.60681   1427.85876
  1424.0     0.000702    1304.99243   1421.51721
  1428.0     0.000700    1304.38000   1414.40759
  1348.0     0.000742    1303.76941   1406.65967
  1464.0     0.000683    1303.16040   1398.25159
  1352.0     0.000740    1302.55347   1389.38428
  1397.0     0.000716    1301.94812   1380.49402
  1347.0     0.000742    1301.34485   1372.30408
  1368.0     0.000731    1300.74316   1365.28223
  1325.0     0.000755    1300.14343   1359.74341
  1346.0     0.000743    1299.54541   1355.84680
  1338.0     0.000747    1298.94922   1353.61804
  1401.0     0.000714    1298.35474   1352.90979
  1399.0     0.000715    1297.76221   1353.48145
  1352.0     0.000740    1297.17151   1354.99854
  1343.0     0.000745    1296.58264   1357.01880
  1394.0     0.000717    1295.99548   1358.99902
  1387.0     0.000721    1295.41028   1360.34802
  1433.0     0.000698    1294.82678   1360.54211
  1322.0     0.000756    1294.24500   1359.28528
  1342.0     0.000745    1293.66504   1356.69092
  1428.0     0.000700    1293.08691   1353.04736
  1398.0     0.000715    1292.51062   1348.85437
  1373.0     0.000728    1291.93616   1344.54175
  1303.0     0.000767    1291.36365   1340.43677
  1343.0     0.000745    1290.79272   1336.76099
  1361.0     0.000735    1290.22375   1333.63416
  1326.0     0.000754    1289.65649   1331.09058
  1324.0     0.000755    1289.09106   1329.10291
  1294.0     0.000773    1288.52734   1327.59766
  1328.0     0.000753    1287.96545   1326.47485
  1342.0     0.000745    1287.40527   1325.63208
  1338.0     0.000747    1286.84717   1324.97119
  1346.0     0.000743    1286.29077   1324.41370
  1314.0     0.000761    1285.73608   1323.91882
  1323.0     0.000756    1285.18323   1323.48914
  1339.0     0.000747    1284.63220   1322.97510
  1304.0     0.000767    1284.08301   1322.43872
  1340.0     0.000746    1283.53540   1321.86865
  1336.0     0.000749    1282.98975   1321.23987
  1309.0     0.000764    1282.44592   1320.52209
  1412.0     0.000708    1281.90381   1319.67639
  1362.0     0.000734    1281.36340   1318.68201
  1323.0     0.000756    1280.82495   1317.54749
  1290.0     0.000775    1280.28821   1316.30493
  1295.0     0.000772    1279.75330   1315.00330
  1366.0     0.000732    1279.22009   1313.68689
  1318.0     0.000759    1278.68860   1312.38367
  1306.0     0.000766    1278.15894   1311.10291
  1322.0     0.000756    1277.63123   1309.83228
  1328.0     0.000753    1277.10522   1308.54382
  1363.0     0.000734    1276.58093   1307.18884
  1316.0     0.000760    1276.05835   1305.70520
  1316.0     0.000760    1275.53760   1304.03979
  1328.0     0.000753    1275.01868   1302.16663
  1289.0     0.000776    1274.50134   1300.14294
  1322.0     0.000756    1273.98584   1297.99927
  1298.0     0.000770    1273.47229   1295.84729
  1340.0     0.000746    1272.96033   1293.77893
  1318.0     0.000759    1272.45020   1291.82446
  1280.0     0.000781    1271.94177   1290.04419
  1341.0     0.000746    1271.43506   1288.45837
  1292.0     0.000774    1270.93018   1287.08350
  1338.0     0.000747    1270.42700   1285.92236
  1273.0     0.000786    1269.92542   1284.97192
  1234.0     0.000810    1269.42590   1283.70618
  1290.0     0.000775    1268.92798   1283.13745
  1279.0     0.000782    1268.43176   1282.72559
  1245.0     0.000803    1267.93726   1282.44690
  1330.0     0.000752    1267.44458   1282.24951
  1238.0     0.000808    1266.95361   1282.09216
  1248.0     0.000801    1266.46436   1281.92004
  1309.0     0.000764    1265.97668   1281.69238
  1292.0     0.000774    1265.49097   1281.37598
  1303.0     0.000767    1265.00684   1280.97046
  1280.0     0.000781    1264.52454   1280.50000
  1298.0     0.000770    1264.04382   1279.97668
  1260.0     0.000794    1263.56482   1279.44336
  1271.0     0.000787    1263.08765   1278.93738
  1303.0     0.000767    1262.61206   1278.48816
  1251.0     0.000799    1262.13831   1278.12512
  1334.0     0.000750    1261.66614   1277.85876
  1297.0     0.000771    1261.19568   1277.70605
  1284.0     0.000779    1260.72693   1277.67383
  1297.0     0.000771    1260.26001   1277.76709
  1289.0     0.000776    1259.79468   1277.98877
  1282.0     0.000780    1259.33093   1278.34290
  1305.0     0.000766    1258.86902   1278.83496
  1295.0     0.000772    1258.40869   1279.45862
  1315.0     0.000760    1257.94995   1280.24292
  1257.0     0.000796    1257.49304   1281.14880
  1357.0     0.000737    1257.03784   1282.20166
  1308.0     0.000765    1256.58423   1283.40503
  1273.0     0.000786    1256.13220   1284.76221
  1257.0     0.000796    1255.68188   1286.27808
  1287.0     0.000777    1255.23328   1287.96045
  1288.0     0.000776    1254.78625   1289.86133
  1258.0     0.000795    1254.34094   1291.91467
  1269.0     0.000788    1253.89722   1294.17651
  1308.0     0.000765    1253.45520   1296.67029
  1352.0     0.000740    1253.01477   1299.42908
  1322.0     0.000756    1252.57605   1302.46216
  1277.0     0.000783    1252.13892   1305.81311
  1334.0     0.000750    1251.70337   1309.52637
  1292.0     0.000774    1251.26941   1313.67065
  1357.0     0.000737    1250.83716   1318.30542
  1344.0     0.000744    1250.40649   1323.53882
  1335.0     0.000749    1249.97754   1329.49011
  1344.0     0.000744    1249.54993   1336.27783
  1382.0     0.000724    1249.12415   1343.99756
  1329.0     0.000752    1248.69983   1352.69604
  1370.0     0.000730    1248.27722   1362.33459
  1316.0     0.000760    1247.85620   1372.72559
  1410.0     0.000709    1247.43665   1383.52271
  1388.0     0.000720    1247.01880   1394.17957
  1434.0     0.000697    1246.60254   1403.97021
  1401.0     0.000714    1246.18774   1412.06982
  1445.0     0.000692    1245.77454   1417.73181
  1415.0     0.000707    1245.36304   1420.52808
  1437.0     0.000696    1244.95288   1420.55493
  1385.0     0.000722    1244.54456   1418.40735
  1412.0     0.000708    1244.13757   1414.88098
  1389.0     0.000720    1243.73218   1410.68933
  1462.0     0.000684    1243.32837   1406.36462
  1396.0     0.000716    1242.92615   1402.27991
  1398.0     0.000715    1242.52539   1398.68359
  1458.0     0.000686    1242.12610   1395.74976
  1370.0     0.000730    1241.72839   1393.60254
  1454.0     0.000688    1241.33228   1392.34192
  1379.0     0.000725    1240.93762   1392.07605
  1303.0     0.000767    1240.54443   1392.89636
  1363.0     0.000734    1240.15283   1394.86426
  1436.0     0.000696    1239.76282   1398.00684
  1388.0     0.000720    1239.37427   1402.31348
  1399.0     0.000715    1238.98706   1407.68982
  1310.0     0.000763    1238.60144   1414.06665
  1391.0     0.000719    1238.21729   1421.31494
  1441.0     0.000694    1237.83472   1429.18774
  1507.0     0.000664    1237.45349   1437.28748
  1473.0     0.000679    1237.07373   1445.03113
  1418.0     0.000705    1236.69568   1451.68213
  1531.0     0.000653    1236.31897   1456.43433
  1451.0     0.000689    1235.94360   1458.54980
  1459.0     0.000685    1235.56970   1457.53699
  1476.0     0.000678    1235.19727   1453.28003
  1431.0     0.000699    1234.82629   1445.95227
  1463.0     0.000684    1234.45679   1436.07056
  1413.0     0.000708    1234.08875   1424.27051
  1359.0     0.000736    1233.72217   1411.22449
  1369.0     0.000730    1233.35693   1397.59802
  1408.0     0.000710    1232.99316   1383.96130
  1324.0     0.000755    1232.63074   1370.83337
  1330.0     0.000752    1232.26978   1358.59216
  1337.0     0.000748    1231.91028   1347.52356
  1301.0     0.000769    1231.55212   1337.80737
  1409.0     0.000710    1231.19531   1329.51489
  1352.0     0.000740    1230.83997   1322.68616
  1331.0     0.000751    1230.48608   1317.30591
  1312.0     0.000762    1230.13342   1313.33496
  1275.0     0.000784    1229.78223   1310.71570
  1303.0     0.000767    1229.43237   1309.38489
  1356.0     0.000737    1229.08386   1309.26843
  1362.0     0.000734    1228.73669   1310.27441
  1347.0     0.000742    1228.39099   1312.28796
  1359.0     0.000736    1228.04651   1315.14880
  1332.0     0.000751    1227.70361   1318.68909
  1312.0     0.000762    1227.36194   1322.63245
  1333.0     0.000750    1227.02148   1326.73389
  1338.0     0.000747    1226.68237   1330.74377
  1341.0     0.000746    1226.34473   1334.43079
  1368.0     0.000731    1226.00830   1337.64172
  1364.0     0.000733    1225.67322   1340.40112
  1349.0     0.000741    1225.33948   1342.92639
  1378.0     0.000726    1225.00696   1345.54724
  1348.0     0.000742    1224.67590   1348.59058
  1325.0     0.000755    1224.34607   1352.23157
  1340.0     0.000746    1224.01746   1356.57703
  1402.0     0.000713    1223.69019   1361.58179
  1399.0     0.000715    1223.36414   1367.12781
  1401.0     0.000714    1223.03943   1372.90991
  1430.0     0.000699    1222.71606   1378.63696
  1387.0     0.000721    1222.39392   1383.93469
  1429.0     0.000700    1222.07300   1388.41309
  1399.0     0.000715    1221.75330   1391.66711
  1387.0     0.000721    1221.43494   1393.33337
  1425.0     0.000702    1221.11768   1393.11365
  1410.0     0.000709    1220.80176   1390.88281
  1464.0     0.000683    1220.48706   1386.70764
  1380.0     0.000725    1220.17371   1380.85437
  1359.0     0.000736    1219.86145   1373.75476
  1356.0     0.000737    1219.55054   1365.79907
  1343.0     0.000745    1219.24072   1357.44470
  1289.0     0.000776    1218.93213   1349.05432
  1367.0     0.000732    1218.62476   1340.91565
  1300.0     0.000769    1218.31860   1333.24268
  1328.0     0.000753    1218.01355   1326.17798
  1309.0     0.000764    1217.70984   1319.81396
  1307.0     0.000765    1217.40723   1314.17432
  1251.0     0.000799    1217.10583   1309.27332
  1283.0     0.000779    1216.80554   1305.06445
  1318.0     0.000759    1216.50659   1301.49170
  1348.0     0.000742    1216.20862   1298.48340
  1278.0     0.000782    1215.91187   1295.94971
  1290.0     0.000775    1215.61633   1293.80151
  1343.0     0.000745    1215.32190   1291.94373
  1306.0     0.000766    1215.02856   1290.23962
  1267.0     0.000789    1214.73645   1288.63062
  1277.0     0.000783    1214.44543   1287.04602
  1345.0     0.000743    1214.15564   1285.42981
  1283.0     0.000779    1213.86682   1283.73706
  1291.0     0.000775    1213.57922   1281.94556
  1318.0     0.000759    1213.29260   1280.05701
  1355.0     0.000738    1213.00732   1278.04980
  1331.0     0.000751    1212.72290   1275.93604
  1269.0     0.000788    1212.43970   1273.74963
  1328.0     0.000753    1212.15771   1271.50586
  1292.0     0.000774    1211.87671   1269.16211
  1256.0     0.000796    1211.59680   1266.88831
  1276.0     0.000784    1211.31787   1264.63562
  1242.0     0.000805    1211.04016   1262.42261
  1266.0     0.000790    1210.76355   1260.25684
  1238.0     0.000808    1210.48779   1258.14722
  1282.0     0.000780    1210.21326   1256.10437
  1240.0     0.000806    1209.93982   1254.14001
  1255.0     0.000797    1209.66748   1252.28381
  1221.0     0.000819    1209.39600   1250.56702
  1237.0     0.000808    1209.12573   1249.05725
  1247.0     0.000802    1208.85645   1247.72473
  1338.0     0.000747    1208.58813   1246.61523
  1248.0     0.000801    1208.32080   1245.74426
  1293.0     0.000773    1208.05469   1245.12756
  1255.0     0.000797    1207.78955   1244.73120
  1284.0     0.000779    1207.52539   1244.56873
  1268.0     0.000789    1207.26221   1244.63013
  1229.0     0.000814    1207.00000   1244.89575
  1204.0     0.000831    1206.73889   1245.16125
  1284.0     0.000779    1206.47876   1245.77563
  1297.0     0.000771    1206.21960   1246.52563
  1309.0     0.000764    1205.96143   1247.38464
  1201.0     0.000833    1205.70435   1248.32483
  1206.0     0.000829    1205.44812   1249.34204
  1281.0     0.000781    1205.19299   1250.36755
  1221.0     0.000819    1204.93872   1251.40222
  1312.0     0.000762    1204.68542   1252.43201
  1177.0     0.000850    1204.43311   1253.44946
  1289.0     0.000776    1204.18188   1254.44836
  1226.0     0.000816    1203.93140   1255.43347
  1272.0     0.000786    1203.68201   1256.41235
  1293.0     0.000773    1203.43347   1257.38782
  1242.0     0.000805    1203.18604   1258.36829
  1222.0     0.000818    1202.93945   1259.35120
  1264.0     0.000791    1202.69373   1260.33325
  1242.0     0.000805    1202.44910   1261.29297
  1238.0     0.000808    1202.20532   1262.21887
  1286.0     0.000778    1201.96252   1263.09119
  1246.0     0.000803    1201.72046   1263.87891
  1242.0     0.000805    1201.47949   1264.51721
  1228.0     0.000814    1201.23938   1264.89124
  1252.0     0.000799    1201.00024   1264.86682
  1258.0     0.000795    1200.76184   1264.33826
  1239.0     0.000807    1200.52454   1263.30176
  1232.0     0.000812    1200.28809   1261.87280
  1233.0     0.000811    1200.05249   1260.24304
  1267.0     0.000789    1199.81775   1258.59363
  1200.0     0.000833    1199.58398   1257.11597
  1224.0     0.000817    1199.35095   1255.88782
  1248.0     0.000801    1199.11890   1254.95068
  1268.0     0.000789    1198.88782   1254.27527
  1263.0     0.000792    1198.65747   1253.79907
  1242.0     0.000805    1198.42822   1253.44873
  1228.0     0.000814    1198.19971   1253.19104
  1257.0     0.000796    1197.97192   1253.05127
  1262.0     0.000792    1197.74500   1253.07227
  1303.0     0.000767    1197.51904   1253.31689
  1172.0     0.000853    1197.29407   1253.83679
  1294.0     0.000773    1197.06970   1254.67810
  1218.0     0.000821    1196.84631   1255.92114
  1228.0     0.000814    1196.62378   1257.58398
  1241.0     0.000806    1196.40198   1259.76550
  1268.0     0.000789    1196.18127   1262.55103
  1211.0     0.000826    1195.96118   1266.00525
  1277.0     0.000783    1195.74194   1270.16443
  1266.0     0.000790    1195.52344   1275.00061
  1250.0     0.000800    1195.30603   1280.38794
  1281.0     0.000781    1195.08936   1286.05579
  1272.0     0.000786    1194.87341   1291.55127
  1286.0     0.000778    1194.65845   1296.26245
  1288.0     0.000776    1194.44409   1299.63379
  1293.0     0.000773    1194.23071   1301.47229
  1317.0     0.000759    1194.01807   1302.03796
  1274.0     0.000785    1193.80627   1301.76929
  1284.0     0.000779    1193.59521   1300.98206
  1281.0     0.000781    1193.38501   1299.81836
  1272.0     0.000786    1193.17566   1298.32434
  1186.0     0.000843    1192.96704   1296.48059
  1311.0     0.000763    1192.75940   1294.46216
  1293.0     0.000773    1192.55237   1292.23572
  1308.0     0.000765    1192.34619   1289.81201
  1282.0     0.000780    1192.14063   1287.23413
  1280.0     0.000781    1191.93616   1284.61890
  1271.0     0.000787    1191.73230   1282.12695
  1220.0     0.000820    1191.52917   1279.91577
  1214.0     0.000824    1191.32703   1278.09216
  1240.0     0.000806    1191.12561   1276.70178
  1257.0     0.000796    1190.92493   1275.73340
  1293.0     0.000773    1190.72498   1275.14709
  1333.0     0.000750    1190.52588   1274.87573
  1285.0     0.000778    1190.32739   1274.83533
  1286.0     0.000778    1190.13000   1274.92322
  1322.0     0.000756    1189.93311   1275.03979
  1273.0     0.000786    1189.73718   1275.07178
  1270.0     0.000787    1189.54199   1274.94214
  1352.0     0.000740    1189.34741   1274.58862
  1275.0     0.000784    1189.15369   1273.98340
  1267.0     0.000789    1188.96069   1273.11389
  1213.0     0.000824    1188.76868   1271.98450
  1254.0     0.000797    1188.57715   1270.60095
  1217.0     0.000822    1188.38647   1268.97107
  1326.0     0.000754    1188.19653   1267.10657
  1211.0     0.000826    1188.00757   1265.03821
  1249.0     0.000801    1187.81921   1262.81860
  1189.0     0.000841    1187.63159   1260.50342
  1233.0     0.000811    1187.44482   1258.21643
  1254.0     0.000797    1187.25879   1256.08911
  1213.0     0.000824    1187.07336   1254.25256
  1275.0     0.000784    1186.88879   1252.81665
  1212.0     0.000825    1186.70496   1251.86707
  1286.0     0.000778    1186.52185   1251.45081
  1199.0     0.000834    1186.33972   1251.57300
  1243.0     0.000805    1186.15820   1252.22925
  1219.0     0.000820    1185.97742   1253.41711
  1308.0     0.000765    1185.79749   1255.19507
  1182.0     0.000846    1185.61816   1257.48047
  1202.0     0.000832    1185.43958   1260.18494
  1259.0     0.000794    1185.26184   1263.08337
  1277.0     0.000783    1185.08484   1265.83704
  1304.0     0.000767    1184.90869   1268.05273
  1350.0     0.000741    1184.73315   1269.43787
  1254.0     0.000797    1184.55847   1269.75903
  1254.0     0.000797    1184.38452   1269.12256
  1273.0     0.000786    1184.21130   1267.76843
  1302.0     0.000768    1184.03870   1265.98743
  1230.0     0.000813    1183.86707   1263.99500
  1229.0     0.000814    1183.69604   1261.87634
  1257.0     0.000796    1183.52588   1259.61731
  1232.0     0.000812    1183.35657   1257.22156
  1300.0     0.000769    1183.18787   1254.70667
  1271.0     0.000787    1183.01990   1252.23364
  1228.0     0.000814    1182.85278   1249.88904
  1238.0     0.000808    1182.68640   1247.78296
  1166.0     0.000858    1182.52063   1245.93542
  1180.0     0.000847    1182.35583   1244.31958
  1285.0     0.000778    1182.19165   1242.87122
  1186.0     0.000843    1182.02844   1241.53125
  1231.0     0.000812    1181.86584   1240.18640
  1216.0     0.000822    1181.70410   1238.74866
  1253.0     0.000798    1181.54309   1237.32520
  1216.0     0.000822    1181.38269   1235.84668
  1271.0     0.000787    1181.22327   1234.35120
  1231.0     0.000812    1181.06445   1232.86377
  1183.0     0.000845    1180.90649   1231.42554
  1217.0     0.000822    1180.74939   1230.05920
  1276.0     0.000784    1180.59290   1228.78796
  1204.0     0.000831    1180.43726   1227.63831
  1261.0     0.000793    1180.28247   1226.62622
  1222.0     0.000818    1180.12842   1225.76599
  1201.0     0.000833    1179.97510   1225.06140
  1288.0     0.000776    1179.82263   1224.52344
  1249.0     0.000801    1179.67078   1224.15027
  1246.0     0.000803    1179.51990   1223.94824
  1214.0     0.000824    1179.36987   1223.91064
  1217.0     0.000822    1179.22046   1224.03235
  1210.0     0.000826    1179.07202   1224.29907
  1215.0     0.000823    1178.92419   1224.69238
  1220.0     0.000820    1178.77734   1225.19226
  1191.0     0.000840    1178.63110   1225.76489
  1173.0     0.000853    1178.48572   1226.54004
  1193.0     0.000838    1178.34119   1227.15588
  1163.0     0.000860    1178.19751   1227.75488
  1225.0     0.000816    1178.05457   1228.32275
  1276.0     0.000784    1177.91248   1228.84094
  1294.0     0.000773    1177.77124   1229.30786
  1297.0     0.000771    1177.63074   1229.70068
  1232.0     0.000812    1177.49109   1230.00659
  1324.0     0.000755    1177.35229   1230.22314
  1237.0     0.000808    1177.21423   1230.34717
  1248.0     0.000801    1177.07715   1230.38599
  1218.0     0.000821    1176.94080   1230.34277
  1242.0     0.000805    1176.80530   1230.22864
  1226.0     0.000816    1176.67065   1230.05371
  1254.0     0.000797    1176.53687   1229.83398
  1255.0     0.000797    1176.40393   1229.58044
  1191.0     0.000840    1176.27185   1229.30493
  1225.0     0.000816    1176.14050   1229.01660
  1254.0     0.000797    1176.01013   1228.71875
  1216.0     0.000822    1175.88062   1228.41296
  1274.0     0.000785    1175.75195   1228.10059
  1216.0     0.000822    1175.62415   1227.78711
  1267.0     0.000789    1175.49719   1227.49805
  1226.0     0.000816    1175.37122   1227.16211
  1215.0     0.000823    1175.24597   1226.82849
  1243.0     0.000805    1175.12170   1226.50696
  1166.0     0.000858    1174.99817   1226.20837
  1224.0     0.000817    1174.87573   1225.94312
  1267.0     0.000789    1174.75403   1225.72595
  1302.0     0.000768    1174.63330   1225.56689
  1265.0     0.000791    1174.51355   1225.48584
  1147.0     0.000872    1174.39465   1225.46326
  1291.0     0.000775    1174.27661   1225.51709
  1223.0     0.000818    1174.15955   1225.64758
  1174.0     0.000852    1174.04333   1225.86182
  1255.0     0.000797    1173.92810   1226.14697
  1254.0     0.000797    1173.81372   1226.50757
  1262.0     0.000792    1173.70032   1226.94873
  1197.0     0.000835    1173.58789   1227.46997
  1210.0     0.000826    1173.47632   1228.07520
  1259.0     0.000794    1173.36572   1228.78052
  1258.0     0.000795    1173.25623   1229.56873
  1308.0     0.000765    1173.14746   1230.45764
  1174.0     0.000852    1173.03979   1231.44775
  1163.0     0.000860    1172.93298   1232.54358
  1274.0     0.000785    1172.82727   1233.74072
  1203.0     0.000831    1172.72241   1235.03552
  1232.0     0.000812    1172.61865   1236.41418
  1259.0     0.000794    1172.51575   1237.86511
  1153.0     0.000867    1172.41394   1239.35376
  1258.0     0.000795    1172.31311   1240.85632
  1244.0     0.000804    1172.21326   1242.33704
  1268.0     0.000789    1172.11426   1243.73547
  1273.0     0.000786    1172.01648   1245.01489
  1211.0     0.000826    1171.91956   1246.13904
  1219.0     0.000820    1171.82385   1247.04651
  1216.0     0.000822    1171.72900   1247.72974
  1303.0     0.000767    1171.63525   1248.17310
  1303.0     0.000767    1171.54248   1248.39954
  1232.0     0.000812    1171.45093   1248.44299
  1288.0     0.000776    1171.36023   1248.35425
  1311.0     0.000763    1171.27063   1248.26196
  1289.0     0.000776    1171.18213   1248.10254
  1275.0     0.000784    1171.09460   1248.06897
  1281.0     0.000781    1171.00818   1248.14856
  1246.0     0.000803    1170.92297   1248.48145
  1221.0     0.000819    1170.83862   1249.16809
  1242.0     0.000805    1170.75549   1250.29968
  1272.0     0.000786    1170.67346   1251.94531
  1257.0     0.000796    1170.59253   1254.11731
  1246.0     0.000803    1170.51257   1256.77490
  1272.0     0.000786    1170.43384   1259.77722
  1252.0     0.000799    1170.35620   1262.87402
  1287.0     0.000777    1170.27966   1265.68457
  1233.0     0.000811    1170.20435   1267.68958
  1188.0     0.000842    1170.13000   1268.30127
  1209.0     0.000827    1170.05688   1267.03760
  1226.0     0.000816    1169.98499   1263.76611
  1244.0     0.000804    1169.91418   1258.80664
  1242.0     0.000805    1169.84436   1252.75427
  1228.0     0.000814    1169.77600   1246.25684
  1272.0     0.000786    1169.70862   1239.83691
  1306.0     0.000766    1169.64246   1233.87488
  1188.0     0.000842    1169.57751   1228.60693
  1266.0     0.000790    1169.51367   1224.15857
  1225.0     0.000816    1169.45117   1220.58130
  1291.0     0.000775    1169.38977   1217.82043
  1238.0     0.000808    1169.32959   1215.80359
  1208.0     0.000828    1169.27063   1214.46045
  1229.0     0.000814    1169.21289   1213.69910
  1226.0     0.000816    1169.15637   1213.45251
  1220.0     0.000820    1169.10107   1213.66418
  1235.0     0.000810    1169.04700   1214.28589
  1230.0     0.000813    1168.99426   1215.27637
  1183.0     0.000845    1168.94275   1216.59277
  1230.0     0.000813    1168.89246   1218.17676
  1233.0     0.000811    1168.84338   1219.95630
  1244.0     0.000804    1168.79565   1221.90894
  1179.0     0.000848    1168.74927   1223.79883
  1250.0     0.000800    1168.70410   1225.61169
  1250.0     0.000800    1168.66016   1227.28821
  1242.0     0.000805    1168.61755   1228.90833
  1193.0     0.000838    1168.57642   1230.68982
  1216.0     0.000822    1168.53650   1233.02466
  1245.0     0.000803    1168.49780   1236.44922
  1243.0     0.000805    1168.46045   1241.58057
  1301.0     0.000769    1168.42444   1249.00244
  1267.0     0.000789    1168.38989   1259.34753
  1256.0     0.000796    1168.35657   1272.74878
  1298.0     0.000770    1168.32458   1289.29187
  1333.0     0.000750    1168.29407   1308.53784
  1358.0     0.000736    1168.26477   1329.48169
  1322.0     0.000756    1168.23706   1350.48279
  1353.0     0.000739    1168.21057   1369.20752
  1371.0     0.000729    1168.18555   1382.87366
  1366.0     0.000732    1168.16187   1389.01648
  1381.0     0.000724    1168.13977   1386.60608
  1397.0     0.000716    1168.11877   1376.63647
  1293.0     0.000773    1168.09937   1361.38440
  1235.0     0.000810    1168.08142   1343.52405
  1366.0     0.000732    1168.06482   1325.24243
  1323.0     0.000756    1168.04968   1308.06506
  1276.0     0.000784    1168.03589   1292.95215
  1216.0     0.000822    1168.02380   1280.42383
  1296.0     0.000772    1168.01294   1270.68579
  1267.0     0.000789    1168.00366   1263.73535
  1267.0     0.000789    1167.99585   1259.43701
  1303.0     0.000767    1167.98938   1257.58521
  1315.0     0.000760    1167.98450   1257.94495
  1256.0     0.000796    1167.98108   1260.27271
  1246.0     0.000803    1167.97925   1264.30151
  1304.0     0.000767    1167.97888   1269.69763
  1197.0     0.000835    1167.97998   1276.03284
  1178.0     0.000849    1167.98267   1282.66980
  1281.0     0.000781    1167.98694   1288.93408
  1264.0     0.000791    1167.99255   1293.84668
  1301.0     0.000769    1167.99976   1296.44238
  1272.0     0.000786    1168.00867   1296.16638
  1256.0     0.000796    1168.01892   1293.12341
  1276.0     0.000784    1168.03088   1287.96118
  1279.0     0.000782    1168.04431   1281.53613
  1227.0     0.000815    1168.05945   1274.59973
  1264.0     0.000791    1168.07605   1267.71606
  1200.0     0.000833    1168.09424   1261.26221
  1221.0     0.000819    1168.11414   1255.47583
  1228.0     0.000814    1168.13550   1250.42700
  1283.0     0.000779    1168.15857   1246.12317
  1265.0     0.000791    1168.18311   1242.51880
  1285.0     0.000778    1168.20947   1239.53369
  1199.0     0.000834    1168.23730   1237.09692
  1239.0     0.000807    1168.26697   1235.14392
  1232.0     0.000812    1168.29810   1233.62720
  1211.0     0.000826    1168.33081   1232.52466
  1255.0     0.000797    1168.36536   1231.83740
  1219.0     0.000820    1168.40149   1231.55249
  1228.0     0.000814    1168.43933   1231.69299
  1309.0     0.000764    1168.47876   1232.27527
  1237.0     0.000808    1168.52002   1233.31592
  1249.0     0.000801    1168.56287   1234.82532
  1246.0     0.000803    1168.60742   1236.80286
  1259.0     0.000794    1168.65369   1239.22620
  1215.0     0.000823    1168.70154   1242.06140
  1292.0     0.000774    1168.75134   1245.24731
  1254.0     0.000797    1168.80261   1248.71362
  1190.0     0.000840    1168.85583   1252.37976
  1297.0     0.000771    1168.91064   1256.18616
  1171.0     0.000854    1168.96729   1260.15002
  1251.0     0.000799    1169.02551   1264.43054
  1289.0     0.000776    1169.08569   1269.34082
  1235.0     0.000810    1169.14746   1275.23083
  1226.0     0.000816    1169.21106   1282.32654
  1240.0     0.000806    1169.27649   1290.66406
  1271.0     0.000787    1169.34363   1299.73157
  1311.0     0.000763    1169.41248   1308.79150
  1374.0     0.000728    1169.48328   1316.57556
  1307.0     0.000765    1169.55579   1321.49011
  1366.0     0.000732    1169.63000   1322.12036
  1315.0     0.000760    1169.70618   1318.07336
  1345.0     0.000743    1169.78406   1310.25061
  1349.0     0.000741    1169.86377   1300.29480
  1349.0     0.000741    1169.94543   1289.80945
  1250.0     0.000800    1170.02869   1279.99365
  1317.0     0.000759    1170.11401   1271.59265
  1208.0     0.000828    1170.20105   1264.96423
  1260.0     0.000794    1170.28992   1260.19092
  1352.0     0.000740    1170.38062   1257.04456
  1300.0     0.000769    1170.47327   1255.27869
  1227.0     0.000815    1170.56763   1254.62854
  1277.0     0.000783    1170.66394   1254.79297
  1256.0     0.000796    1170.76221   1255.59766
  1339.0     0.000747    1170.86230   1256.82214
  1308.0     0.000765    1170.96423   1258.20325
  1299.0     0.000770    1171.06799   1259.48535
  1239.0     0.000807    1171.17371   1260.34082
  1293.0     0.000773    1171.28137   1260.41211
  1234.0     0.000810    1171.39075   1259.38062
  1229.0     0.000814    1171.50232   1257.06958
  1271.0     0.000787    1171.61560   1253.50940
  1290.0     0.000775    1171.73083   1248.94702
  1235.0     0.000810    1171.84802   1243.72168
  1213.0     0.000824    1171.96704   1238.21045
  1291.0     0.000775    1172.08813   1232.73352
  1145.0     0.000873    1172.21106   1227.54761
  1228.0     0.000814    1172.33582   1222.82202
  1219.0     0.000820    1172.46265   1218.67993
  1278.0     0.000782    1172.59143   1215.18713
  1215.0     0.000823    1172.72205   1212.36218
  1212.0     0.000825    1172.85474   1210.19189
  1247.0     0.000802    1172.98938   1208.63806
  1241.0     0.000806    1173.12598   1207.64539
  1349.0     0.000741    1173.26440   1207.15320
  1233.0     0.000811    1173.40491   1207.10352
  1230.0     0.000813    1173.54736   1207.45911
  1209.0     0.000827    1173.69177   1208.14075
  1222.0     0.000818    1173.83826   1209.12585
  1273.0     0.000786    1173.98669   1210.38477
  1295.0     0.000772    1174.13708   1211.88818
  1309.0     0.000764    1174.28943   1213.61719
  1253.0     0.000798    1174.44385   1215.56055
  1224.0     0.000817    1174.60010   1217.72058
  1235.0     0.000810    1174.75854   1220.12476
  1236.0     0.000809    1174.91882   1222.82874
  1242.0     0.000805    1175.08118   1225.90076
  1217.0     0.000822    1175.24561   1229.43530
  1249.0     0.000801    1175.41187   1233.53870
  1202.0     0.000832    1175.58032   1238.29822
  1273.0     0.000786    1175.75073   1243.80872
  1261.0     0.000793    1175.92310   1250.14001
  1288.0     0.000776    1176.09753   1257.33789
  1238.0     0.000808    1176.27405   1265.39978
  1238.0     0.000808    1176.45239   1274.27185
  1294.0     0.000773    1176.63293   1283.83350
  1263.0     0.000792    1176.81543   1293.89539
  1315.0     0.000760    1177.00000   1304.17957
  1252.0     0.000799    1177.18665   1314.35474
  1279.0     0.000782    1177.37512   1323.95483
  1281.0     0.000781    1177.56592   1332.47107
  1309.0     0.000764    1177.75854   1339.30823
  1303.0     0.000767    1177.95325   1343.89270
  1333.0     0.000750    1178.15002   1345.80664
  1312.0     0.000762    1178.34875   1344.95105
  1308.0     0.000765    1178.54968   1341.54517
  1292.0     0.000774    1178.75256   1336.11646
  1261.0     0.000793    1178.95752   1329.30652
  1312.0     0.000762    1179.16431   1321.72803
  1255.0     0.000797    1179.37341   1313.89807
  1286.0     0.000778    1179.58447   1306.20752
  1277.0     0.000783    1179.79749   1298.93005
  1318.0     0.000759    1180.01270   1292.22864
  1306.0     0.000766    1180.22986   1286.17188
  1230.0     0.000813    1180.44910   1280.76819
  1308.0     0.000765    1180.67041   1276.00793
  1251.0     0.000799    1180.89380   1271.94360
  1276.0     0.000784    1181.11914   1268.56250
  1184.0     0.000845    1181.34656   1265.94287
  1250.0     0.000800    1181.57593   1264.09229
  1318.0     0.000759    1181.80750   1263.01086
  1253.0     0.000798    1182.04114   1262.64832
  1184.0     0.000845    1182.27673   1262.98657
  1300.0     0.000769    1182.51440   1263.93408
  1292.0     0.000774    1182.75391   1265.39185
  1303.0     0.000767    1182.99573   1267.24597
  1251.0     0.000799    1183.23950   1269.33997
  1255.0     0.000797    1183.48535   1271.51489
  1223.0     0.000818    1183.73315   1273.57141
  1270.0     0.000787    1183.98303   1275.29590
  1258.0     0.000795    1184.23499   1276.48230
  1294.0     0.000773    1184.48901   1276.91833
  1287.0     0.000777    1184.74500   1276.46436
  1301.0     0.000769    1185.00293   1275.05457
  1307.0     0.000765    1185.26306   1272.72681
  1305.0     0.000766    1185.52502   1269.60583
  1285.0     0.000778    1185.78918   1265.87329
  1252.0     0.000799    1186.05530   1261.73560
  1244.0     0.000804    1186.32336   1257.39832
  1258.0     0.000795    1186.59351   1253.03906
  1253.0     0.000798    1186.86572   1248.82593
  1213.0     0.000824    1187.13989   1244.87048
  1225.0     0.000816    1187.41602   1241.28760
  1198.0     0.000835    1187.69434   1238.16040
  1222.0     0.000818    1187.97449   1235.52515
  1287.0     0.000777    1188.25671   1233.42957
  1251.0     0.000799    1188.54089   1231.88159
  1182.0     0.000846    1188.82703   1230.88000
  1274.0     0.000785    1189.11523   1230.47046
  1305.0     0.000766    1189.40527   1230.50232
  1254.0     0.000797    1189.69751   1230.99036
  1232.0     0.000812    1189.99158   1231.89636
  1273.0     0.000786    1190.28784   1233.18079
  1274.0     0.000785    1190.58582   1234.80908
  1235.0     0.000810    1190.88586   1236.72534
  1173.0     0.000853    1191.18787   1238.90845
  1242.0     0.000805    1191.49170   1241.34277
  1266.0     0.000790    1191.79761   1244.03003
  1272.0     0.000786    1192.10535   1246.98376
  1229.0     0.000814    1192.41528   1250.22290
  1282.0     0.000780    1192.72693   1253.83728
  1207.0     0.000829    1193.04065   1257.68262
  1295.0     0.000772    1193.35608   1261.78430
  1278.0     0.000782    1193.67358   1266.05090
  1258.0     0.000795    1193.99304   1270.32861
  1259.0     0.000794    1194.31433   1274.46533
  1239.0     0.000807    1194.63757   1278.05127
  1239.0     0.000807    1194.96265   1280.87756
  1336.0     0.000749    1195.28967   1282.78333
  1310.0     0.000763    1195.61853   1283.78870
  1277.0     0.000783    1195.94934   1284.04407
  1328.0     0.000753    1196.28198   1283.72253
  1286.0     0.000778    1196.61646   1282.95605
  1249.0     0.000801    1196.95288   1281.85522
  1232.0     0.000812    1197.29089   1280.49451
  1257.0     0.000796    1197.63110   1279.06018
  1285.0     0.000778    1197.97290   1277.63843
  1279.0     0.000782    1198.31677   1276.35205
  1299.0     0.000770    1198.66223   1275.29517
  1360.0     0.000735    1199.00977   1274.53284
  1259.0     0.000794    1199.35876   1274.07739
  1265.0     0.000791    1199.70972   1273.88806
  1320.0     0.000758    1200.06250   1273.88208
  1248.0     0.000801    1200.41699   1273.93884
  1309.0     0.000764    1200.77344   1273.97095
  1306.0     0.000766    1201.13147   1273.54236
  1238.0     0.000808    1201.49133   1272.56848
  1260.0     0.000794    1201.85291   1270.90039
  1304.0     0.000767    1202.21643   1268.55603
  1243.0     0.000805    1202.58130   1265.68030
  1207.0     0.000829    1202.94824   1262.50598
  1290.0     0.000775    1203.31665   1259.27954
  1230.0     0.000813    1203.68689   1256.22205
  1297.0     0.000771    1204.05884   1253.47937
  1282.0     0.000780    1204.43237   1251.16077
  1276.0     0.000784    1204.80786   1249.31433
  1242.0     0.000805    1205.18469   1247.92188
  1254.0     0.000797    1205.56348   1246.96240
  1255.0     0.000797    1205.94360   1246.33923
  1222.0     0.000818    1206.32544   1245.98315
  1304.0     0.000767    1206.70911   1245.80750
  1240.0     0.000806    1207.09412   1245.74121
  1258.0     0.000795    1207.48108   1245.72400
  1288.0     0.000776    1207.86926   1245.73694
  1275.0     0.000784    1208.25940   1245.72913
  1254.0     0.000797    1208.65076   1245.70374
  1239.0     0.000807    1209.04407   1245.65295
  1253.0     0.000798    1209.43860   1245.57312
  1214.0     0.000824    1209.83472   1245.50403
  1273.0     0.000786    1210.23254   1245.40808
  1263.0     0.000792    1210.63171   1245.35742
  1203.0     0.000831    1211.03259   1245.40527
  1290.0     0.000775    1211.43469   1245.60095
  1289.0     0.000776    1211.83862   1245.98926
  1310.0     0.000763    1212.24365   1246.60852
  1309.0     0.000764    1212.65039   1247.49084
  1266.0     0.000790    1213.05859   1248.66882
  1197.0     0.000835    1213.46802   1250.17896
  1265.0     0.000791    1213.87915   1252.07202
  1254.0     0.000797    1214.29138   1254.39636
  1255.0     0.000797    1214.70544   1257.22766
  1296.0     0.000772    1215.12048   1260.65051
  1290.0     0.000775    1215.53723   1264.74683
  1302.0     0.000768    1215.95508   1269.58728
  1349.0     0.000741    1216.37415   1275.20752
  1295.0     0.000772    1216.79492   1281.57947
  1296.0     0.000772    1217.21680   1288.60864
  1223.0     0.000818    1217.64014   1296.09290
  1343.0     0.000745    1218.06458   1303.75940
  1317.0     0.000759    1218.49060   1311.03821
  1246.0     0.000803    1218.91760   1317.46472
  1300.0     0.000769    1219.34607   1322.61353
  1320.0     0.000758    1219.77563   1326.38257
  1312.0     0.000762    1220.20630   1329.02637
  1325.0     0.000755    1220.63843   1331.00439
  1376.0     0.000727    1221.07153   1332.76514
  1285.0     0.000778    1221.50610   1334.63806
  1245.0     0.000803    1221.94165   1336.81982
  1299.0     0.000770    1222.37854   1339.39026
  1342.0     0.000745    1222.81628   1342.33826
  1312.0     0.000762    1223.25537   1345.61047
  1361.0     0.000735    1223.69543   1349.08777
  1288.0     0.000776    1224.13647   1352.66785
  1337.0     0.000748    1224.57898   1356.24951
  1331.0     0.000751    1225.02222   1359.73999
  1314.0     0.000761    1225.46680   1363.09302
  1301.0     0.000769    1225.91211   1366.20032
  1396.0     0.000716    1226.35876   1369.05823
  1363.0     0.000734    1226.80603   1371.66602
  1321.0     0.000757    1227.25452   1374.06982
  1435.0     0.000697    1227.70398   1376.37280
  1415.0     0.000707    1228.15417   1378.71301
  1398.0     0.000715    1228.60571   1381.26611
  1419.0     0.000705    1229.05786   1384.28125
  1451.0     0.000689    1229.51111   1387.88904
  1377.0     0.000726    1229.96509   1392.18481
  1431.0     0.000699    1230.42004   1397.22717
  1400.0     0.000714    1230.87573   1402.85266
  1400.0     0.000714    1231.33228   1408.76648
  1431.0     0.000699    1231.78979   1414.43213
  1409.0     0.000710    1232.24792   1419.11621
  1349.0     0.000741    1232.70715   1421.91443
  1355.0     0.000738    1233.16687   1422.01086
  1452.0     0.000689    1233.62756   1419.01660
  1358.0     0.000736    1234.08875   1413.16333
  1315.0     0.000760    1234.55090   1405.16980
  1419.0     0.000705    1235.01355   1395.89697
  1363.0     0.000734    1235.47693   1386.12231
  1407.0     0.000711    1235.94104   1376.43030
  1393.0     0.000718    1236.40576   1367.24658
  1364.0     0.000733    1236.87122   1358.84802
  1372.0     0.000729    1237.33716   1351.38867
  1336.0     0.000749    1237.80383   1344.92847
  1396.0     0.000716    1238.27100   1339.46301
  1363.0     0.000734    1238.73865   1334.94983
  1360.0     0.000735    1239.20703   1331.33801
  1365.0     0.000733    1239.67566   1328.59448
  1274.0     0.000785    1240.14514   1326.71790
  1372.0     0.000729    1240.61487   1325.73828
  1395.0     0.000717    1241.08533   1325.72791
  1253.0     0.000798    1241.55591   1326.79163
  1330.0     0.000752    1242.02734   1329.05457
  1296.0     0.000772    1242.49878   1332.64429
  1360.0     0.000735    1242.97070   1337.67932
  1338.0     0.000747    1243.44324   1344.24219
  1406.0     0.000711    1243.91577   1352.37842
  1338.0     0.000747    1244.38904   1362.02380
  1317.0     0.000759    1244.86243   1373.04956
  1341.0     0.000746    1245.33618   1385.17419
  1430.0     0.000699    1245.81006   1397.96191
  1401.0     0.000714    1246.28455   1410.78723
  1427.0     0.000701    1246.75891   1422.92725
  1455.0     0.000687    1247.23364   1433.71802
  1479.0     0.000676    1247.70874   1442.77234
  1473.0     0.000679    1248.18372   1450.00366
  1525.0     0.000656    1248.65930   1455.50049
  1513.0     0.000661    1249.13464   1459.16785
  1489.0     0.000672    1249.61035   1460.60315
  1507.0     0.000664    1250.08606   1459.17310
  1472.0     0.000679    1250.56177   1454.39929
  1508.0     0.000663    1251.03784   1446.30920
  1495.0     0.000669    1251.51367   1435.71655
  1431.0     0.000699    1251.98975   1423.95447
  1457.0     0.000686    1252.46570   1412.26819
  1468.0     0.000681    1252.94189   1401.68359
  1409.0     0.000710    1253.41772   1392.90234
  1375.0     0.000727    1253.89380   1386.32739
  1386.0     0.000722    1254.36963   1382.09766
  1289.0     0.000776    1254.84546   1380.14160
  1326.0     0.000754    1255.32117   1380.20972
  1401.0     0.000714    1255.79675   1381.88110
  1327.0     0.000754    1256.27234   1384.65466
  1434.0     0.000697    1256.74744   1387.93030
  1396.0     0.000716    1257.22278   1391.06934
  1401.0     0.000714    1257.69751   1393.43604
  1423.0     0.000703    1258.17236   1394.46924
  1415.0     0.000707    1258.64673   1393.79724
  1432.0     0.000698    1259.12097   1391.29407
  1337.0     0.000748    1259.59497   1387.11353
  1343.0     0.000745    1260.06848   1381.59534
  1399.0     0.000715    1260.54187   1375.12878
  1389.0     0.000720    1261.01477   1368.20923
  1381.0     0.000724    1261.48755   1361.17700
  1376.0     0.000727    1261.95972   1354.33215
  1360.0     0.000735    1262.43152   1347.89771
  1347.0     0.000742    1262.90308   1342.04114
  1424.0     0.000702    1263.37402   1336.84937
  1289.0     0.000776    1263.84460   1332.37305
  1307.0     0.000765    1264.31458   1328.62329
  1318.0     0.000759    1264.78430   1325.54541
  1355.0     0.000738    1265.25317   1323.09680
  1340.0     0.000746    1265.72180   1321.19055
  1373.0     0.000728    1266.18970   1319.74670
  1313.0     0.000762    1266.65710   1318.68640
  1326.0     0.000754    1267.12390   1317.91406
  1273.0     0.000786    1267.59009   1317.35620
  1285.0     0.000778    1268.05566   1316.94702
  1262.0     0.000792    1268.52039   1316.63123
  1340.0     0.000746    1268.98474   1316.37732
  1373.0     0.000728    1269.44812   1316.16162
  1360.0     0.000735    1269.91113   1315.98877
  1284.0     0.000779    1270.37305   1315.84021
  1321.0     0.000757    1270.83435   1315.73230
  1359.0     0.000736    1271.29492   1315.68518
  1341.0     0.000746    1271.75464   1315.67358
  1292.0     0.000774    1272.21375   1315.72229
  1327.0     0.000754    1272.67175   1315.83655
  1318.0     0.000759    1273.12915   1316.01819
  1345.0     0.000743    1273.58533   1316.26550
  1345.0     0.000743    1274.04089   1316.57971
  1399.0     0.000715    1274.49548   1316.95435
  1437.0     0.000696    1274.94910   1317.38306
  1231.0     0.000812    1275.40186   1317.86340
  1306.0     0.000766    1275.85364   1318.38928
  1342.0     0.000745    1276.30444   1318.96265
  1291.0     0.000775    1276.75403   1319.58435
  1311.0     0.000763    1277.20300   1320.26062
  1302.0     0.000768    1277.65051   1320.99890
  1317.0     0.000759    1278.09717   1321.81274
  1302.0     0.000768    1278.54272   1322.71313
  1287.0     0.000777    1278.98718   1323.70056
  1334.0     0.000750    1279.43054   1324.77551
  1315.0     0.000760    1279.87268   1325.91943
  1353.0     0.000739    1280.31384   1327.16626
  1303.0     0.000767    1280.75354   1328.32703
  1378.0     0.000726    1281.19238   1329.44458
  1324.0     0.000755    1281.62976   1330.51843
  1304.0     0.000767    1282.06592   1331.61780
  1220.0     0.000820    1282.50098   1332.78577
  1324.0     0.000755    1282.93469   1334.12341
  1342.0     0.000745    1283.36719   1335.69373
  1337.0     0.000748    1283.79822   1337.52368
  1332.0     0.000751    1284.22815   1339.61255
  1353.0     0.000739    1284.65649   1341.92383
  1335.0     0.000749    1285.08362   1344.39319
  1407.0     0.000711    1285.50940   1346.92700
  1270.0     0.000787    1285.93372   1349.41211
  1325.0     0.000755    1286.35669   1351.72534
  1331.0     0.000751    1286.77820   1353.74988
  1354.0     0.000739    1287.19836   1355.43701
  1395.0     0.000717    1287.61682   1356.66687
  1299.0     0.000770    1288.03418   1357.47058
  1297.0     0.000771    1288.44971   1357.93799
  1373.0     0.000728    1288.86377   1358.15039
  1425.0     0.000702    1289.27649   1358.18909
  1352.0     0.000740    1289.68750   1358.15588
  1352.0     0.000740    1290.09705   1358.13538
  1358.0     0.000736    1290.50488   1358.19397
  1282.0     0.000780    1290.91125   1358.38501
  1340.0     0.000746    1291.31592   1358.74011
  1286.0     0.000778    1291.71912   1359.28577
  1298.0     0.000770    1292.12048   1360.03015
  1319.0     0.000758    1292.52026   1360.98303
  1332.0     0.000751    1292.91846   1362.13672
  1317.0     0.000759    1293.31482   1363.48291
  1293.0     0.000773    1293.70959   1365.01038
  1306.0     0.000766    1294.10266   1366.70313
  1333.0     0.000750    1294.49390   1368.54626
  1286.0     0.000778    1294.88330   1370.53516
  1340.0     0.000746    1295.27112   1372.67395
  1352.0     0.000740    1295.65710   1374.96851
  1292.0     0.000774    1296.04126   1377.42834
  1373.0     0.000728    1296.42358   1380.04626
  1443.0     0.000693    1296.80420   1382.81641
  1422.0     0.000703    1297.18286   1385.70447
  1403.0     0.000713    1297.55969   1388.65417
  1326.0     0.000754    1297.93469   1391.62146
  1346.0     0.000743    1298.30774   1394.55920
  1435.0     0.000697    1298.67896   1397.44287
  1457.0     0.000686    1299.04822   1400.29150
  1406.0     0.000711    1299.41553   1403.14819
  1394.0     0.000717    1299.78101   1406.05627
  1448.0     0.000691    1300.14453   1409.03540
  1411.0     0.000709    1300.50610   1412.07031
  1417.0     0.000706    1300.86560   1415.11829
  1360.0     0.000735    1301.22314   1418.10181
  1463.0     0.000684    1301.57861   1420.88257
  1356.0     0.000737    1301.93213   1423.32507
  1436.0     0.000696    1302.28369   1425.24158
  1473.0     0.000679    1302.63318   1426.49561
  1368.0     0.000731    1302.98059   1426.99316
  1441.0     0.000694    1303.32605   1426.73047
  1487.0     0.000672    1303.66931   1425.79541
  1459.0     0.000685    1304.01050   1424.35669
  1433.0     0.000698    1304.34949   1422.61047
  1449.0     0.000690    1304.68665   1420.77429
  1397.0     0.000716    1305.02148   1419.04199
  1462.0     0.000684    1305.35425   1417.57349
  1441.0     0.000694    1305.68481   1416.49463
  1428.0     0.000700    1306.01331   1415.90332
  1406.0     0.000711    1306.33960   1415.87915
  1409.0     0.000710    1306.66382   1416.49768
  1474.0     0.000678    1306.98572   1417.81555
  1324.0     0.000755    1307.30542   1419.86328
  1396.0     0.000716    1307.62305   1422.62000
  1389.0     0.000720    1307.93835   1426.05420
  1385.0     0.000722    1308.25159   1430.06616
  1454.0     0.000688    1308.56250   1434.55505
  1440.0     0.000694    1308.87122   1439.37732
  1383.0     0.000723    1309.17761   1444.35107
  1404.0     0.000712    1309.48193   1449.34375
  1511.0     0.000662    1309.78369   1453.96387
  1473.0     0.000679    1310.08337   1458.02539
  1445.0     0.000692    1310.38074   1461.31677
  1514.0     0.000661    1310.67590   1463.57349
  1487.0     0.000672    1310.96863   1464.45264
  1425.0     0.000702    1311.25916   1463.94568
  1427.0     0.000701    1311.54749   1462.05542
  1431.0     0.000699    1311.83337   1458.89355
  1515.0     0.000660    1312.11682   1454.68835
  1488.0     0.000672    1312.39807   1449.64270
  1402.0     0.000713    1312.67700   1444.05237
  1439.0     0.000695    1312.95361   1438.28979
  1469.0     0.000681    1313.22778   1432.38135
  1442.0     0.000693    1313.49976   1426.62964
  1426.0     0.000701    1313.76929   1421.18982
  1368.0     0.000731    1314.03638   1416.18286
  1334.0     0.000750    1314.30127   1411.69177
  1395.0     0.000717    1314.56360   1407.76868
  1397.0     0.000716    1314.82361   1404.44568
  1379.0     0.000725    1315.08130   1401.71436
  1386.0     0.000722    1315.33667   1399.60999
  1427.0     0.000701    1315.58960   1398.05750
  1357.0     0.000737    1315.84009   1397.08594
  1409.0     0.000710    1316.08826   1396.70996
  1397.0     0.000716    1316.33398   1396.96570
  1364.0     0.000733    1316.57727   1397.91589
  1365.0     0.000733    1316.81812   1399.64526
  1355.0     0.000738    1317.05664   1402.25134
  1383.0     0.000723    1317.29272   1405.80859
  1468.0     0.000681    1317.52637   1410.35022
  1407.0     0.000711    1317.75769   1415.83228
  1447.0     0.000691    1317.98657   1422.09912
  1423.0     0.000703    1318.21301   1428.86133
  1435.0     0.000697    1318.43701   1435.66223
  1528.0     0.000654    1318.65869   1441.86523
  1541.0     0.000649    1318.87781   1446.68176
  1519.0     0.000658    1319.09460   1449.32568
  1462.0     0.000684    1319.30896   1449.18250
  1406.0     0.000711    1319.52087   1446.20862
  1460.0     0.000685    1319.73035   1440.86340
  1446.0     0.000692    1319.93738   1433.90710
  1414.0     0.000707    1320.14209   1426.15625
  1400.0     0.000714    1320.34424   1418.25183
  1404.0     0.000712    1320.54407   1410.70776
  1408.0     0.000710    1320.74146   1403.86731
  1438.0     0.000695    1320.93640   1397.92688
  1438.0     0.000695    1321.12891   1392.96460
  1439.0     0.000695    1321.31909   1389.05115
  1405.0     0.000712    1321.50684   1385.97009
  1433.0     0.000698    1321.69214   1383.68848
  1374.0     0.000728    1321.87500   1382.09351
  1274.0     0.000785    1322.05542   1381.07092
  1392.0     0.000718    1322.23352   1380.51953
  1423.0     0.000703    1322.40930   1380.35144
  1317.0     0.000759    1322.58252   1380.49414
  1346.0     0.000743    1322.75342   1380.89209
  1330.0     0.000752    1322.92200   1381.48938
  1318.0     0.000759    1323.08801   1382.24683
  1379.0     0.000725    1323.25171   1383.12366
  1392.0     0.000718    1323.41321   1384.06396
  1446.0     0.000692    1323.57202   1385.08911
  1426.0     0.000701    1323.72864   1386.16663
  1326.0     0.000754    1323.88293   1387.28479
  1381.0     0.000724    1324.03479   1388.46021
  1387.0     0.000721    1324.18433   1389.71326
  1431.0     0.000699    1324.33154   1391.02856
  1307.0     0.000765    1324.47644   1392.41211
  1444.0     0.000693    1324.61877   1393.84399
  1421.0     0.000704    1324.75903   1395.29333
  1427.0     0.000701    1324.89685   1396.72351
  1369.0     0.000730    1325.03235   1398.06287
  1367.0     0.000732    1325.16565   1399.24951
  1379.0     0.000725    1325.29651   1400.23792
  1362.0     0.000734    1325.42517   1401.00012
  1421.0     0.000704    1325.55151   1401.59924
  1435.0     0.000697    1325.67554   1401.94360
  1372.0     0.000729    1325.79724   1402.28101
  1386.0     0.000722    1325.91687   1402.47046
  1405.0     0.000712    1326.03406   1402.71631
  1412.0     0.000708    1326.14905   1403.11584
  1387.0     0.000721    1326.26184   1403.70483
  1429.0     0.000700    1326.37231   1404.53198
  1378.0     0.000726    1326.48071   1405.59790
  1364.0     0.000733    1326.58679   1406.86792
  1469.0     0.000681    1326.69067   1408.26660
  1424.0     0.000702    1326.79236   1409.67419
  1382.0     0.000724    1326.89197   1410.92957
  1363.0     0.000734    1326.98926   1411.84192
  1424.0     0.000702    1327.08447   1412.22229
  1377.0     0.000726    1327.17749   1411.91785
  1337.0     0.000748    1327.26843   1410.86951
  1427.0     0.000701    1327.35718   1409.12231
  1509.0     0.000663    1327.44385   1406.81433
  1376.0     0.000727    1327.52844   1404.12964
  1442.0     0.000693    1327.61084   1401.30811
  1387.0     0.000721    1327.69116   1398.40735
  1427.0     0.000701    1327.76953   1395.61694
  1462.0     0.000684    1327.84570   1393.05896
  1331.0     0.000751    1327.91992   1390.81323
  1400.0     0.000714    1327.99207   1388.95154
  1380.0     0.000725    1328.06226   1387.53699
  1391.0     0.000719    1328.13037   1386.61975
  1401.0     0.000714    1328.19653   1386.26550
  1431.0     0.000699    1328.26062   1386.55518
  1391.0     0.000719    1328.32288   1387.57690
  1399.0     0.000715    1328.38306   1389.46643
  1430.0     0.000699    1328.44141   1392.37500
  1375.0     0.000727    1328.49780   1396.46997
  1428.0     0.000700    1328.55212   1401.92676
  1427.0     0.000701    1328.60474   1408.88489
  1452.0     0.000689    1328.65540   1417.45020
  1399.0     0.000715    1328.70422   1427.62769
  1423.0     0.000703    1328.75110   1439.31970
  1493.0     0.000670    1328.79626   1452.29688
  1557.0     0.000642    1328.83948   1466.16663
  1532.0     0.000653    1328.88098   1480.35718
  1565.0     0.000639    1328.92065   1494.14172
  1528.0     0.000654    1328.95850   1506.84900
  1560.0     0.000641    1328.99463   1518.16858
  1556.0     0.000643    1329.02893   1528.38586
  1568.0     0.000638    1329.06165   1538.26855
  1650.0     0.000606    1329.09253   1548.58533
  1524.0     0.000656    1329.12183   1559.69067
  1566.0     0.000639    1329.14941   1571.23535
  1635.0     0.000612    1329.17517   1582.12610
  1603.0     0.000624    1329.19946   1590.84058
  1617.0     0.000618    1329.22205   1596.09204
  1642.0     0.000609    1329.24304   1597.47046
  1611.0     0.000621    1329.26245   1595.42224
  1627.0     0.000615    1329.28027   1590.63708
  1615.0     0.000619    1329.29651   1583.58289
  1627.0     0.000615    1329.31116   1574.49585
  1504.0     0.000665    1329.32434   1563.60083
  1565.0     0.000639    1329.33594   1551.26685
  1566.0     0.000639    1329.34619   1537.92651
  1551.0     0.000645    1329.35486   1524.05176
  1549.0     0.000646    1329.36206   1510.13708
  1555.0     0.000643    1329.36780   1496.68176
  1461.0     0.000684    1329.37231   1484.15149
  1465.0     0.000683    1329.37524   1472.91479
  1513.0     0.000661    1329.37671   1463.23474
  1472.0     0.000679    1329.37695   1455.26563
  1476.0     0.000678    1329.37585   1449.07288
  1451.0     0.000689    1329.37341   1444.65222
  1492.0     0.000670    1329.36963   1441.93262
  1450.0     0.000690    1329.36462   1440.77173
  1408.0     0.000710    1329.35815   1440.96826
  1425.0     0.000702    1329.35059   1442.26038
  1360.0     0.000735    1329.34180   1444.27600
  1439.0     0.000695    1329.33179   1446.58691
  1421.0     0.000704    1329.32056   1448.65503
  1487.0     0.000672    1329.30811   1449.88672
  1440.0     0.000694    1329.29468   1449.73022
  1498.0     0.000668    1329.27991   1447.87244
  1482.0     0.000675    1329.26416   1444.36548
  1413.0     0.000708    1329.24719   1439.58582
  1434.0     0.000697    1329.22913   1434.04736
  1399.0     0.000715    1329.21021   1428.23218
  1433.0     0.000698    1329.19006   1422.52783
  1412.0     0.000708    1329.16907   1417.22583
  1474.0     0.000678    1329.14685   1412.42236
  1404.0     0.000712    1329.12378   1408.23901
  1418.0     0.000705    1329.09973   1404.68713
  1471.0     0.000680    1329.07483   1401.73682
  1406.0     0.000711    1329.04895   1399.32312
  1375.0     0.000727    1329.02209   1397.37610
  1376.0     0.000727    1328.99451   1395.89014
  1373.0     0.000728    1328.96594   1394.65588
  1381.0     0.000724    1328.93652   1393.69507
  1360.0     0.000735    1328.90637   1392.97437
  1387.0     0.000721    1328.87537   1392.47888
  1396.0     0.000716    1328.84363   1392.20349
  1447.0     0.000691    1328.81116   1392.16211
  1414.0     0.000707    1328.77783   1392.37451
  1386.0     0.000722    1328.74377   1392.86719
  1405.0     0.000712    1328.70923   1393.66760
  1364.0     0.000733    1328.67383   1394.78796
  1455.0     0.000687    1328.63782   1396.22485
  1304.0     0.000767    1328.60120   1397.94861
  1415.0     0.000707    1328.56384   1399.89026
  1369.0     0.000730    1328.52600   1401.93201
  1407.0     0.000711    1328.48755   1403.90698
  1343.0     0.000745    1328.44861   1405.60828
  1443.0     0.000693    1328.40906   1406.81311
  1403.0     0.000713    1328.36902   1407.42871
  1500.0     0.000667    1328.32837   1407.50928
  1412.0     0.000708    1328.28735   1407.23828
  1404.0     0.000712    1328.24585   1406.82556
  1440.0     0.000694    1328.20398   1406.44543
  1438.0     0.000695    1328.16162   1406.21912
  1441.0     0.000694    1328.11890   1406.22473
  1402.0     0.000713    1328.07568   1406.51233
  1370.0     0.000730    1328.03223   1407.06714
  1402.0     0.000713    1327.98840   1407.89282
  1450.0     0.000690    1327.94421   1408.99634
  1413.0     0.000708    1327.89978   1410.35779
  1398.0     0.000715    1327.85498   1411.98059
  1459.0     0.000685    1327.81006   1413.87939
  1359.0     0.000736    1327.76477   1416.09058
  1403.0     0.000713    1327.71924   1418.63660
  1429.0     0.000700    1327.67358   1421.56348
  1348.0     0.000742    1327.62769   1424.92542
  1387.0     0.000721    1327.58167   1428.77283
  1433.0     0.000698    1327.53540   1433.14246
  1467.0     0.000682    1327.48914   1438.06335
  1452.0     0.000689    1327.44263   1443.53760
  1448.0     0.000691    1327.39612   1449.54529
  1432.0     0.000698    1327.34937   1456.02332
  1415.0     0.000707    1327.30273   1462.87927
  1523.0     0.000657    1327.25598   1469.95740
  1444.0     0.000693    1327.20923   1477.07605
  1472.0     0.000679    1327.16248   1484.00562
  1470.0     0.000680    1327.11560   1490.50549
  1454.0     0.000688    1327.06897   1496.33862
  1536.0     0.000651    1327.02222   1501.26099
  1482.0     0.000675    1326.97559   1505.02686
  1552.0     0.000644    1326.92908   1507.40833
  1514.0     0.000661    1326.88257   1508.22009
  1463.0     0.000684    1326.83618   1507.39478
  1529.0     0.000654    1326.78992   1504.97974
  1483.0     0.000674    1326.74390   1501.17603
  1472.0     0.000679    1326.69788   1496.27332
  1496.0     0.000668    1326.65222   1490.61292
  1562.0     0.000640    1326.60657   1484.54822
  1456.0     0.000687    1326.56128   1478.37561
  1560.0     0.000641    1326.51611   1472.40784
  1466.0     0.000682    1326.47119   1466.84119
  1499.0     0.000667    1326.42651   1461.89185
  1497.0     0.000668    1326.38220   1457.71594
  1411.0     0.000709    1326.33813   1454.43140
  1431.0     0.000699    1326.29419   1452.13354
  1492.0     0.000670    1326.25073   1450.93274
  1408.0     0.000710    1326.20764   1450.85437
  1496.0     0.000668    1326.16479   1451.98254
  1510.0     0.000662    1326.12231   1454.35706
  1533.0     0.000652    1326.08008   1457.98230
  1518.0     0.000659    1326.03845   1462.83228
  1381.0     0.000724    1325.99707   1468.81934
  1463.0     0.000684    1325.95605   1475.82947
  1471.0     0.000680    1325.91553   1483.68628
  1505.0     0.000664    1325.87549   1492.14502
  1439.0     0.000695    1325.83582   1500.91162
  1445.0     0.000692    1325.79663   1509.62219
  1498.0     0.000668    1325.75781   1517.83789
  1495.0     0.000669    1325.71948   1525.05945
  1519.0     0.000658    1325.68176   1530.76306
  1529.0     0.000654    1325.64453   1534.47021
  1497.0     0.000668    1325.60779   1535.83777
  1534.0     0.000652    1325.57141   1534.75269
  1584.0     0.000631    1325.53577   1531.37073
  1505.0     0.000664    1325.50061   1526.07996
  1553.0     0.000644    1325.46594   1519.41504
  1475.0     0.000678    1325.43188   1511.95142
  1432.0     0.000698    1325.39832   1504.23120
  1538.0     0.000650    1325.36548   1496.71375
  1453.0     0.000688    1325.33313   1489.76550
  1490.0     0.000671    1325.30139   1483.65283
  1483.0     0.000674    1325.27026   1478.53601
  1497.0     0.000668    1325.23975   1474.48926
  1484.0     0.000674    1325.20984   1471.46802
  1446.0     0.000692    1325.18054   1469.35730
  1536.0     0.000651    1325.15186   1467.95447
  1475.0     0.000678    1325.12390   1466.98706
  1421.0     0.000704    1325.09656   1466.14502
  1480.0     0.000676    1325.06982   1465.10535
  1513.0     0.000661    1325.04382   1463.59985
  1443.0     0.000693    1325.01843   1461.43469
  1438.0     0.000695    1324.99377   1458.52234
  1448.0     0.000691    1324.96973   1454.89404
  1459.0     0.000685    1324.94629   1450.62268
  1404.0     0.000712    1324.92371   1445.88464
  1441.0     0.000694    1324.90173   1440.86731
  1441.0     0.000694    1324.88049   1435.74353
  1417.0     0.000706    1324.85986   1430.67163
  1393.0     0.000718    1324.84009   1425.77148
  1366.0     0.000732    1324.82092   1421.13794
  1439.0     0.000695    1324.80249   1416.82227
  1317.0     0.000759    1324.78479   1412.86853
  1412.0     0.000708    1324.76770   1409.27625
  1406.0     0.000711    1324.75146   1406.05469
  1453.0     0.000688    1324.73584   1403.19482
  1359.0     0.000736    1324.72107   1400.69067
  1372.0     0.000729    1324.70691   1398.53247
  1384.0     0.000723    1324.69360   1396.71033
  1403.0     0.000713    1324.68079   1395.21191
  1378.0     0.000726    1324.66895   1394.01892
  1393.0     0.000718    1324.65771   1393.11755
  1377.0     0.000726    1324.64709   1392.48352
  1405.0     0.000712    1324.63745   1392.08594
  1335.0     0.000749    1324.62830   1391.89966
  1430.0     0.000699    1324.62012   1391.89355
  1421.0     0.000704    1324.61243   1392.03320
  1411.0     0.000709    1324.60559   1392.28455
  1401.0     0.000714    1324.59949   1392.61328
  1377.0     0.000726    1324.59399   1392.98584
  1359.0     0.000736    1324.58936   1393.37720
  1406.0     0.000711    1324.58533   1393.76636
  1363.0     0.000734    1324.58203   1394.15137
  1375.0     0.000727    1324.57947   1394.53809
  1382.0     0.000724    1324.57764   1394.92566
  1393.0     0.000718    1324.57642   1395.34546
  1372.0     0.000729    1324.57593   1395.81030
  1406.0     0.000711    1324.57605   1396.35486
  1450.0     0.000690    1324.57703   1396.97046
  1400.0     0.000714    1324.57861   1397.70313
  1352.0     0.000740    1324.58081   1398.57227
  1416.0     0.000706    1324.58386   1399.59961
  1398.0     0.000715    1324.58740   1400.82129
  1415.0     0.000707    1324.59167   1402.25647
  1414.0     0.000707    1324.59656   1403.94092
  1497.0     0.000668    1324.60217   1405.92664
  1438.0     0.000695    1324.60840   1408.22290
  1481.0     0.000675    1324.61511   1410.89404
  1425.0     0.000702    1324.62268   1413.98328
  1438.0     0.000695    1324.63074   1417.54541
  1395.0     0.000717    1324.63953   1421.62744
  1400.0     0.000714    1324.64880   1426.27527
  1380.0     0.000725    1324.65881   1431.52075
  1445.0     0.000692    1324.66919   1437.38489
  1462.0     0.000684    1324.68030   1443.86853
  1451.0     0.000689    1324.69202   1450.94714
  1479.0     0.000676    1324.70422   1458.57385
  1491.0     0.000671    1324.71704   1466.66052
  1417.0     0.000706    1324.73035   1475.07483
  1435.0     0.000697    1324.74426   1483.67407
  1468.0     0.000681    1324.75854   1492.27246
  1457.0     0.000686    1324.77344   1500.69287
  1486.0     0.000673    1324.78882   1508.76160
  1490.0     0.000671    1324.80481   1516.29614
  1519.0     0.000658    1324.82117   1523.10144
  1539.0     0.000650    1324.83801   1528.97363
  1480.0     0.000676    1324.85535   1533.70276
  1492.0     0.000670    1324.87305   1537.08606
  1542.0     0.000649    1324.89136   1538.91150
  1605.0     0.000623    1324.90991   1538.95349
  1519.0     0.000658    1324.92896   1536.99500
  1517.0     0.000659    1324.94836   1532.89746
  1505.0     0.000664    1324.96826   1526.61621
  1549.0     0.000646    1324.98840   1518.33948
  1552.0     0.000644    1325.00903   1508.41541
  1483.0     0.000674    1325.03003   1497.31531
  1516.0     0.000660    1325.05127   1485.55432
  1436.0     0.000696    1325.07288   1473.58276
  1491.0     0.000671    1325.09473   1461.82495
  1434.0     0.000697    1325.11707   1450.57178
  1413.0     0.000708    1325.13953   1440.07141
  1435.0     0.000697    1325.16235   1430.48682
  1406.0     0.000711    1325.18542   1421.91333
  1411.0     0.000709    1325.20862   1414.39331
  1447.0     0.000691    1325.23218   1407.92798
  1339.0     0.000747    1325.25598   1402.47388
  1323.0     0.000756    1325.27991   1397.96912
  1468.0     0.000681    1325.30408   1394.32703
  1343.0     0.000745    1325.32849   1391.45605
  1392.0     0.000718    1325.35291   1389.26196
  1409.0     0.000710    1325.37756   1387.64978
  1449.0     0.000690    1325.40247   1386.55188
  1362.0     0.000734    1325.42737   1385.87122
  1375.0     0.000727    1325.45239   1385.55933
  1346.0     0.000743    1325.47742   1385.58289
  1422.0     0.000703    1325.50269   1385.89294
  1369.0     0.000730    1325.52808   1386.47766
  1376.0     0.000727    1325.55334   1387.32568
  1356.0     0.000737    1325.57874   1388.43774
  1367.0     0.000732    1325.60413   1389.80579
  1395.0     0.000717    1325.62952   1391.45117
  1356.0     0.000737    1325.65491   1393.32263
  1362.0     0.000734    1325.68042   1395.42419
  1400.0     0.000714    1325.70569   1397.70776
  1431.0     0.000699    1325.73108   1400.12585
  1355.0     0.000738    1325.75635   1402.60278
  1433.0     0.000698    1325.78162   1405.04309
  1402.0     0.000713    1325.80664   1407.32507
  1397.0     0.000716    1325.83167   1409.31201
  1430.0     0.000699    1325.85657   1410.85388
  1441.0     0.000694    1325.88135   1411.82300
  1443.0     0.000693    1325.90601   1412.15430
  1461.0     0.000684    1325.93042   1411.86523
  1420.0     0.000704    1325.95483   1411.06152
  1430.0     0.000699    1325.97900   1409.89990
  1474.0     0.000678    1326.00293   1408.55127
  1446.0     0.000692    1326.02673   1407.17346
  1335.0     0.000749    1326.05017   1405.88379
  1416.0     0.000706    1326.07361   1404.77466
  1406.0     0.000711    1326.09656   1403.90112
  1421.0     0.000704    1326.11951   1403.29004
  1496.0     0.000668    1326.14209   1402.94299
  1436.0     0.000696    1326.16431   1402.83752
  1450.0     0.000690    1326.18640   1402.93335
  1401.0     0.000714    1326.20813   1403.18066
  1394.0     0.000717    1326.22949   1403.53198
  1348.0     0.000742    1326.25061   1403.91309
  1376.0     0.000727    1326.27148   1404.28076
  1383.0     0.000723    1326.29187   1404.60388
  1431.0     0.000699    1326.31201   1404.85095
  1385.0     0.000722    1326.33179   1405.01099
  1430.0     0.000699    1326.35120   1405.08728
  1409.0     0.000710    1326.37024   1405.08301
  1411.0     0.000709    1326.38892   1405.01086
  1389.0     0.000720    1326.40723   1404.87292
  1417.0     0.000706    1326.42505   1404.67798
  1443.0     0.000693    1326.44263   1404.42175
  1430.0     0.000699    1326.45972   1404.09753
  1352.0     0.000740    1326.47644   1403.69238
  1410.0     0.000709    1326.49268   1403.18738
  1428.0     0.000700    1326.50854   1402.56812
  1353.0     0.000739    1326.52405   1401.82056
  1404.0     0.000712    1326.53894   1400.93347
  1414.0     0.000707    1326.55359   1399.91418
  1409.0     0.000710    1326.56775   1398.77136
  1325.0     0.000755    1326.58142   1397.52466
  1422.0     0.000703    1326.59473   1396.19507
  1365.0     0.000733    1326.60754   1394.85010
  1365.0     0.000733    1326.62000   1393.50757
  1427.0     0.000701    1326.63196   1392.21692
  1352.0     0.000740    1326.64331   1391.01465
  1377.0     0.000726    1326.65442   1389.94727
  1366.0     0.000732    1326.66516   1389.04407
  1416.0     0.000706    1326.67517   1388.29456
  1338.0     0.000747    1326.68494   1387.73792
  1436.0     0.000696    1326.69421   1387.38550
  1386.0     0.000722    1326.70313   1387.24023
  1404.0     0.000712    1326.71155   1387.29553
  1368.0     0.000731    1326.71973   1387.53564
  1354.0     0.000739    1326.72729   1387.93103
  1396.0     0.000716    1326.73438   1388.44250
  1363.0     0.000734    1326.74121   1389.00940
  1408.0     0.000710    1326.74756   1389.55981
  1431.0     0.000699    1326.75366   1390.01099
  1498.0     0.000668    1326.75916   1390.28015
  1421.0     0.000704    1326.76453   1390.31262
  1490.0     0.000671    1326.76941   1390.07751
  1456.0     0.000687    1326.77393   1389.60876
  1417.0     0.000706    1326.77808   1388.96619
  1433.0     0.000698    1326.78198   1388.19983
  1355.0     0.000738    1326.78552   1387.35278
  1380.0     0.000725    1326.78870   1386.44995
  1384.0     0.000723    1326.79163   1385.50024
  1349.0     0.000741    1326.79431   1384.50232
  1453.0     0.000688    1326.79675   1383.46423
  1392.0     0.000718    1326.79895   1382.39453
  1342.0     0.000745    1326.80090   1381.30554
  1285.0     0.000778    1326.80261   1380.22021
  1385.0     0.000722    1326.80420   1379.15210
  1391.0     0.000719    1326.80566   1378.11560
  1375.0     0.000727    1326.80688   1377.12231
  1406.0     0.000711    1326.80798   1376.17358
  1396.0     0.000716    1326.80908   1375.27185
  1346.0     0.000743    1326.81006   1374.41418
  1393.0     0.000718    1326.81091   1373.59534
  1429.0     0.000700    1326.81177   1372.81006
  1381.0     0.000724    1326.81262   1372.05896
  1406.0     0.000711    1326.81348   1371.33984
  1368.0     0.000731    1326.81445   1370.65747
  1349.0     0.000741    1326.81555   1370.02014
  1427.0     0.000701    1326.81665   1369.43066
  1340.0     0.000746    1326.81787   1368.89709
  1363.0     0.000734    1326.81946   1368.42603
  1399.0     0.000715    1326.82104   1368.02808
  1391.0     0.000719    1326.82288   1367.71606
  1445.0     0.000692    1326.82520   1367.49304
  1333.0     0.000750    1326.82751   1367.41174
  1415.0     0.000707    1326.83044   1367.47937
  1415.0     0.000707    1326.83362   1367.70923
  1331.0     0.000751    1326.83716   1368.10840
  1378.0     0.000726    1326.84131   1368.67603
  1383.0     0.000723    1326.84583   1369.39880
  1314.0     0.000761    1326.85083   1370.25012
  1409.0     0.000710    1326.85657   1371.19641
  1365.0     0.000733    1326.86292   1372.19031
  1384.0     0.000723    1326.86987   1373.18115
  1377.0     0.000726    1326.87756   1374.10938
  1348.0     0.000742    1326.88586   1374.92834
  1406.0     0.000711    1326.89514   1375.60156
  1431.0     0.000699    1326.90515   1376.11499
  1375.0     0.000727    1326.91614   1376.49329
  1400.0     0.000714    1326.92798   1376.78650
  1376.0     0.000727    1326.94080   1377.06799
  1338.0     0.000747    1326.95483   1377.42102
  1354.0     0.000739    1326.96973   1377.92896
  1372.0     0.000729    1326.98596   1378.65320
  1334.0     0.000750    1327.00330   1379.64246
  1374.0     0.000728    1327.02185   1380.91492
  1361.0     0.000735    1327.04175   1382.45215
  1399.0     0.000715    1327.06311   1384.20654
  1411.0     0.000709    1327.08569   1386.08960
  1401.0     0.000714    1327.10986   1387.97681
  1372.0     0.000729    1327.13562   1389.71704
  1343.0     0.000745    1327.16284   1391.17212
  1391.0     0.000719    1327.19189   1392.23828
  1383.0     0.000723    1327.22253   1392.87915
  1319.0     0.000758    1327.25500   1393.09937
  1370.0     0.000730    1327.28918   1392.92285
  1399.0     0.000715    1327.32544   1392.37524
  1368.0     0.000731    1327.36353   1391.48669
  1402.0     0.000713    1327.40369   1390.30408
  1400.0     0.000714    1327.44592   1388.89148
  1322.0     0.000756    1327.49036   1387.32520
  1365.0     0.000733    1327.53699   1385.68359
  1343.0     0.000745    1327.58594   1384.03577
  1328.0     0.000753    1327.63721   1382.44006
  1360.0     0.000735    1327.69092   1380.93311
  1340.0     0.000746    1327.74719   1379.55334
  1405.0     0.000712    1327.80603   1378.31494
  1385.0     0.000722    1327.86743   1377.23242
  1378.0     0.000726    1327.93152   1376.31067
  1357.0     0.000737    1327.99841   1375.55261
  1401.0     0.000714    1328.06824   1374.95618
  1384.0     0.000723    1328.14087   1374.51831
  1380.0     0.000725    1328.21655   1374.23291
  1456.0     0.000687    1328.29517   1374.09851
  1370.0     0.000730    1328.37708   1374.10889
  1390.0     0.000719    1328.46216   1374.25879
  1404.0     0.000712    1328.55042   1374.54236
  1391.0     0.000719    1328.64221   1374.95129
  1384.0     0.000723    1328.73718   1375.47498
  1346.0     0.000743    1328.83582   1376.09705
  1368.0     0.000731    1328.93799   1376.76782
  1354.0     0.000739    1329.04382   1377.50427
  1354.0     0.000739    1329.15332   1378.23938
  1400.0     0.000714    1329.26672   1378.90869
  1325.0     0.000755    1329.38391   1379.45044
  1418.0     0.000705    1329.50500   1379.79578
  1380.0     0.000725    1329.63013   1379.89429
  1399.0     0.000715    1329.75940   1379.73083
  1356.0     0.000737    1329.89270   1379.32043
  1378.0     0.000726    1330.03027   1378.69824
  1362.0     0.000734    1330.17212   1377.90845
  1293.0     0.000773    1330.31836   1376.99561
  1324.0     0.000755    1330.46899   1376.00916
  1403.0     0.000713    1330.62415   1374.99951
  1379.0     0.000725    1330.78394   1374.02954
  1386.0     0.000722    1330.94824   1373.15906
  1406.0     0.000711    1331.11719   1372.45593
  1413.0     0.000708    1331.29114   1371.98608
  1367.0     0.000732    1331.46973   1371.80811
  1335.0     0.000749    1331.65332   1371.98608
  1375.0     0.000727    1331.84180   1372.57471
  1371.0     0.000729    1332.03528   1373.62781
  1386.0     0.000722    1332.23389   1375.19226
  1380.0     0.000725    1332.43762   1377.29919
  1314.0     0.000761    1332.64648   1379.96167
  1297.0     0.000771    1332.86060   1383.16150
  1412.0     0.000708    1333.08008   1386.84399
  1471.0     0.000680    1333.30481   1390.91370
  1471.0     0.000680    1333.53516   1395.21497
  1416.0     0.000706    1333.77075   1399.53833
  1427.0     0.000701    1334.01184   1403.61877
  1421.0     0.000704    1334.25854   1407.15417
  1451.0     0.000689    1334.51086   1409.88953
  1461.0     0.000684    1334.76868   1411.68347
  1388.0     0.000720    1335.03223   1412.56287
  1490.0     0.000671    1335.30151   1412.67358
  1411.0     0.000709    1335.57629   1412.21204
  1407.0     0.000711    1335.85706   1411.36365
  1460.0     0.000685    1336.14343   1410.27063
  1361.0     0.000735    1336.43579   1409.04688
  1437.0     0.000696    1336.73376   1407.77869
  1448.0     0.000691    1337.03748   1406.53638
  1435.0     0.000697    1337.34729   1405.37415
  1437.0     0.000696    1337.66284   1404.33154
  1386.0     0.000722    1337.98438   1403.43494
  1399.0     0.000715    1338.31152   1402.69739
  1382.0     0.000724    1338.64465   1402.12402
  1306.0     0.000766    1338.98364   1401.72327
  1420.0     0.000704    1339.32837   1401.51074
  1346.0     0.000743    1339.67896   1401.49768
  1426.0     0.000701    1340.03528   1401.75378
  1463.0     0.000684    1340.39758   1402.28735
  1416.0     0.000706    1340.76538   1403.11133
  1375.0     0.000727    1341.13904   1404.23047
  1419.0     0.000705    1341.51819   1405.63440
  1418.0     0.000705    1341.90320   1407.29834
  1325.0     0.000755    1342.29358   1409.18042
  1429.0     0.000700    1342.68958   1411.23169
  1392.0     0.000718    1343.09082   1413.39160
  1372.0     0.000729    1343.49744   1415.58887
  1370.0     0.000730    1343.90967   1417.74609
  1394.0     0.000717    1344.32690   1419.78467
  1391.0     0.000719    1344.74939   1421.63660
  1382.0     0.000724    1345.17664   1423.24414
  1464.0     0.000683    1345.60901   1424.57092
  1442.0     0.000693    1346.04614   1425.60120
  1455.0     0.000687    1346.48779   1426.34338
  1416.0     0.000706    1346.93433   1426.82129
  1469.0     0.000681    1347.38501   1427.07642
  1426.0     0.000701    1347.84021   1427.15723
  1441.0     0.000694    1348.29932   1427.11768
  1468.0     0.000681    1348.76270   1427.00928
  1442.0     0.000693    1349.22961   1426.88135
  1451.0    .            .            .
_pd_meas_number_of_points              4250
_pd_proc_number_of_points              4250

loop_
      _refln_index_h
      _refln_index_k
      _refln_index_l
      _refln_observed_status
      _refln_F_squared_meas
      _refln_F_squared_calc
      _refln_phase_calc
      _refln_d_spacing
      _gsas_i100_meas
   1   0   0 o   5.548     15.808      0.00   11.47249   0.10
   1   1   0 o  2021.607   2015.750   180.00   9.02624  43.17
   0   2   0 o  4520.313   4512.843   180.00   7.31174  31.64
   0   1   1 o  1255.990   1256.619    0.00    6.56024  14.08
   1   1  -1 o  1046.626   1053.243    0.00    6.38959  11.14
   1   2   0 o  4342.864   4358.866    0.00    6.16594  42.98
   2   0   0 o  4422.915   4378.469    0.00    5.73624  18.82
   1   1   1 o  16.217     15.973      0.00    5.18659   0.11
   2   1   0 o  247.048    238.734     0.00    5.34010   1.81
   0   2   1 o  4087.041   4053.399    0.00    5.18025  28.29
   1   2  -1 o  3227.042   3254.639   180.00   5.09498  21.58
   2   1  -1 o  109.594    96.705      0.00    4.94184   0.69
   2   2   0 o   0.033      0.033      0.00    4.51312   0.00
   1   3   0 o  398.429    410.467     0.00    4.48633   2.05
   1   2   1 o  12.884     27.984      0.00    4.41931   0.07
   2   2  -1 o  4039.998   4072.935   180.00   4.26495  18.69
   0   3   1 o  3932.944   3901.256   180.00   4.06068  16.42
   1   3  -1 o  702.642    682.847    180.00   4.01922   2.86
   1   0  -2 o  1080.155   1055.025    0.00    3.80262   1.95
   0   0   2 o  3021.044   3004.416   180.00   3.67016   5.09
   2   1   1 o   5.939      4.454     180.00   3.88348   0.02
   1   1  -2 o  158.155    159.973    180.00   3.68023   0.53
   3   0   0 o  317.678    315.314     0.00    3.82416   0.58
   3   1  -1 o  540.676    540.556    180.00   3.71146   1.86
   0   1   2 o  194.969    196.216     0.00    3.55976   0.62
   2   3   0 o  1742.127   1734.958    0.00    3.71449   6.03
   3   1   0 o  51.715     53.289     180.00   3.69975   0.18
   1   3   1 o  26.840     25.932     180.00   3.66166   0.09
   2   0  -2 o  25828.586  25780.021  180.00   3.55178  40.60
   2   3  -1 o  32.233     32.876      0.00    3.57241   0.10
   0   4   0 o   1.975      1.890     180.00   3.65587   0.00
   2   1  -2 o  33803.363  33738.766  180.00   3.45144 100.00
   2   2   1 o  944.612    938.334    180.00   3.52814   2.93
   1   2  -2 o  10612.676  10561.948  180.00   3.37365  29.90
   3   2  -1 o  595.613    600.643     0.00    3.39766   1.71
   1   0   2 o  520.535    520.109     0.00    3.25272   0.68
   0   2   2 o  2961.450   2943.305   180.00   3.28012   7.86
   1   4   0 o  58.767     56.980      0.00    3.48329   0.18
   3   2   0 o  471.028    473.691    180.00   3.38867   1.35
   1   1   2 o  346.920    336.947     0.00    3.17512   0.86
   0   4   1 o  1084.001   1058.109    0.00    3.27245   2.87
   2   2  -2 o  67.510     66.970     180.00   3.19479   0.17
   1   4  -1 o  766.009    781.906    180.00   3.25064   2.00
   3   0  -2 o  126.196    132.842     0.00    3.09228   0.15
   1   2   2 o  129.974    139.390     0.00    2.97191   0.28
   1   3  -2 o  537.827    534.392    180.00   2.99822   1.18
   3   1  -2 o  1708.723   1687.404    0.00    3.02538   3.81
   2   4   0 o  201.191    213.260     0.00    3.08297   0.47
   3   3  -1 o  1709.504   1707.570   180.00   3.01503   3.78
   2   3   1 o  561.644    576.735     0.00    3.10510   1.33
   1   4   1 o  2381.244   2369.305   180.00   3.05256   5.40
   2   4  -1 o  1095.073   1089.094    0.00    3.00027   2.40
   0   3   2 o  76.729     78.194     180.00   2.93200   0.16
   3   3   0 o  973.961    980.029    180.00   3.00875   2.15
   4   1  -1 o  227.797    244.365    180.00   2.89351   0.46
   3   1   1 o  783.832    791.499     0.00    3.00644   1.72
   2   0   2 o  592.221    653.224    180.00   2.77361   0.54
   2   3  -2 o   8.954     10.094     180.00   2.87058   0.02
   3   2  -2 o  757.216    775.246    180.00   2.84805   1.48
   4   0   0 o  255.210    287.403     0.00    2.86812   0.25
   4   1   0 o  173.773    179.556     0.00    2.81450   0.33
   2   1   2 o   7.890      7.852     180.00   2.72503   0.01
   1   5   0 o  398.089    399.403     0.00    2.83405   0.77
   4   2  -1 o  834.806    871.618     0.00    2.73722   1.50
   1   3   2 o   1.614      1.551      0.00    2.70564   0.00
   3   2   1 o  69.957     70.103     180.00   2.83223   0.13
   1   5  -1 o  152.076    146.459    180.00   2.70444   0.27
   0   5   1 o  1450.985   1456.346    0.00    2.71697   2.56
   1   4  -2 o  129.633    120.557     0.00    2.63545   0.21
   4   0  -2 o  101.869    88.862      0.00    2.62538   0.08
   2   2   2 o  133.920    132.782    180.00   2.59330   0.21
   3   4  -1 o  1138.414   1145.518    0.00    2.64684   1.89
   4   2   0 o  39.799     34.744      0.00    2.67005   0.07
   1   1  -3 o  212.430    185.207    180.00   2.49773   0.31
   2   4   1 o  13.566     13.542     180.00   2.70715   0.02
   3   4   0 o  436.270    426.410     0.00    2.64258   0.72
   0   4   2 o  891.964    886.576     0.00    2.59013   1.42
   3   3  -2 o  138.780    123.094    180.00   2.61118   0.23
   4   1  -2 o  738.599    702.984    180.00   2.58406   1.16
   0   1   3 o  166.519    171.247     0.00    2.41323   0.23
   2   5   0 o  212.551    201.913    180.00   2.60557   0.34
   4   3  -1 o  230.861    197.403    180.00   2.52498   0.35
   2   4  -2 o  229.362    221.644     0.00    2.54749   0.35
   2   1  -3 o  1701.456   1681.427   180.00   2.46884   2.43
   1   5   1 o  305.040    302.500     0.00    2.58714   0.48
   3   3   1 o  158.990    164.398     0.00    2.59898   0.25
   2   5  -1 o  38.533     36.032     180.00   2.55507   0.06
   1   2  -3 o  18.906     19.754      0.00    2.39511   0.03
   4   2  -2 o   4.736      4.725     180.00   2.47092   0.01
   2   3   2 o  503.841    514.632    180.00   2.41068   0.68
   1   4   2 o  293.075    287.344    180.00   2.43010   0.40
   4   3   0 o  1116.399   1127.173    0.00    2.47196   1.59
   0   2   3 o  65.219     63.668      0.00    2.32030   0.08
   2   2  -3 o  23.435     25.540     180.00   2.36961   0.03
   0   6   0 o  458.272    412.430    180.00   2.43725   0.32
   3   0   2 o  310.474    321.160    180.00   2.35272   0.20
   5   1  -1 o  357.683    363.221    180.00   2.34739   0.46
   1   1   3 o   0.011      0.011      0.00    2.24546   0.00
   3   4  -2 o  101.620    113.886     0.00    2.36097   0.13
   3   1  -3 o  747.006    750.151    180.00   2.33741   0.94
   4   1   1 o  193.356    209.128    180.00   2.42422   0.26
   3   1   2 o  257.049    249.909    180.00   2.32285   0.32
   4   3  -2 o  11.305     10.951      0.00    2.31144   0.01
   1   6   0 o  1117.145   1162.338   180.00   2.38404   1.47
   1   5  -2 o  323.009    309.315    180.00   2.31830   0.40
   1   3  -3 o  390.145    379.864     0.00    2.24903   0.45
   3   5  -1 o  41.024     40.418      0.00    2.32605   0.05
   4   4  -1 o  240.160    239.897    180.00   2.29667   0.29
   2   5   1 o   0.070      0.095      0.00    2.36666   0.00
   0   5   2 o  282.653    268.587     0.00    2.28728   0.34
   3   5   0 o  11.843     11.470     180.00   2.32316   0.01
   5   2  -1 o   4.838      5.099      0.00    2.26161   0.01
   1   2   3 o  412.498    460.106     0.00    2.17002   0.44
   3   4   1 o  1824.651   1821.572   180.00   2.35194   2.33
   5   0   0 o  27.173     27.201     180.00   2.29450   0.02
   0   3   3 o  397.182    415.006    180.00   2.18675   0.43
   5   0  -2 o   1.320      1.267      0.00    2.23170   0.00
   3   2  -3 o  130.906    129.800    180.00   2.25267   0.15
   2   3  -3 o  131.400    128.591     0.00    2.22787   0.15
   1   6  -1 o  613.857    596.285     0.00    2.30533   0.75
   3   2   2 o  601.901    560.791    180.00   2.23964   0.69
   4   2   1 o  572.814    575.694     0.00    2.33007   0.71
   0   6   1 o  952.839    923.790     0.00    2.31308   1.17
   2   5  -2 o  148.977    153.468    180.00   2.25776   0.17
   5   1   0 o  28.225     30.771      0.00    2.26676   0.03
   5   1  -2 o  159.483    159.019    180.00   2.20616   0.18
   4   4   0 o  394.715    403.277     0.00    2.25656   0.46
   2   4   2 o  80.846     81.556      0.00    2.20966   0.09
   2   6  -1 o  1140.219   1158.943   180.00   2.21070   1.27
   2   6   0 o  129.154    119.295    180.00   2.24317   0.15
   1   6   1 o  768.980    743.045    180.00   2.23137   0.87
   1   5   2 o  24.324     28.277     180.00   2.17482   0.03
   5   2  -2 o  65.247     64.413     180.00   2.13449   0.07
   5   2   0 o  1142.131   1168.909    0.00    2.18923   1.24
   4   1  -3 o  30.781     31.706     180.00   2.14572   0.03
   1   3   3 o  30.851     31.046      0.00    2.05960   0.03
   5   3  -1 o  693.155    694.914    180.00   2.13741   0.71
   4   4  -2 o  451.810    440.979    180.00   2.13248   0.46
   3   3  -3 o  153.179    150.566     0.00    2.12986   0.16
   1   4  -3 o  177.757    184.452     0.00    2.08317   0.17
   2   1   3 o  58.568     56.425     180.00   2.04063   0.05
   4   3   1 o  701.819    696.815     0.00    2.19492   0.77
   3   5  -2 o  487.375    492.908    180.00   2.12485   0.49
   3   3   2 o  631.624    657.763     0.00    2.11883   0.63
   0   4   3 o   2.076      2.016      0.00    2.03339   0.00
   2   4  -3 o  2893.624   2906.498    0.00    2.06633   2.75
   4   2  -3 o  223.490    226.251     0.00    2.07961   0.22
   4   5  -1 o  41.419     41.669     180.00   2.07761   0.04
   2   2   3 o  475.769    466.502    180.00   1.98351   0.41
   5   3  -2 o  809.723    792.737     0.00    2.02915   0.74
   3   5   1 o  140.756    145.531     0.00    2.11826   0.14
   5   3   0 o  119.758    119.714     0.00    2.07600   0.11
   3   6  -1 o  234.874    239.649     0.00    2.05731   0.22
   1   6  -2 o  1411.889   1411.935    0.00    2.05195   1.32
   2   6   1 o  448.832    454.894    180.00   2.08525   0.44
   4   5   0 o  983.662    951.092    180.00   2.04778   0.92
   0   6   2 o  178.278    173.826     0.00    2.03034   0.16
   5   4  -1 o  124.043    126.199     0.00    1.99354   0.11
   3   6   0 o  365.013    374.088     0.00    2.05531   0.34
   3   4  -3 o  489.794    498.111     0.00    1.98741   0.42
   1   0  -4 o  50.258     51.510     180.00   1.89255   0.02
   6   1  -1 o  134.513    124.844     0.00    1.96603   0.11
   4   0   2 o  2362.769   2351.851   180.00   2.01406   1.06
   1   7   0 o  281.946    289.624    180.00   2.05527   0.26
   2   5   2 o  569.642    566.158     0.00    2.01253   0.51
   2   6  -2 o  50.903     50.012      0.00    2.00961   0.05
   2   0  -4 o  689.992    712.400     0.00    1.90131   0.27
   1   1  -4 o  25.706     27.187     180.00   1.87690   0.02
   4   3  -3 o  574.555    557.002     0.00    1.98182   0.49
   1   4   3 o  536.234    539.354     0.00    1.92996   0.43
   4   1   2 o   2.180      2.209     180.00   1.99522   0.00
   2   1  -4 o   0.060      0.061     180.00   1.88544   0.00
   4   4   1 o   0.009      0.008     180.00   2.03995   0.00
   0   7   1 o  696.550    687.943    180.00   2.00928   0.62
   2   3   3 o   5.007      5.140     180.00   1.89813   0.00
   3   4   2 o  330.431    305.498     0.00    1.97844   0.28
   1   7  -1 o  37.419     35.369     180.00   2.00420   0.03
   0   0   4 o  104.721    103.774     0.00    1.83508   0.04
   4   5  -2 o   8.987      8.758      0.00    1.95370   0.01
   5   1   1 o  775.971    780.439     0.00    2.02080   0.70
   5   1  -3 o  721.023    708.329     0.00    1.93689   0.59
   6   0  -2 o  14.231     14.460      0.00    1.91855   0.01
   1   5  -3 o  51.812     52.838      0.00    1.91558   0.04
   6   2  -1 o  69.880     71.406      0.00    1.91480   0.06
   0   1   4 o   0.001      0.001     180.00   1.82080   0.00
   1   6   2 o  114.959    116.189    180.00   1.95046   0.10
   6   1  -2 o  44.751     46.408     180.00   1.90225   0.03
   1   2  -4 o   2.679      2.610      0.00    1.83217   0.00
   5   4   0 o  471.331    469.881    180.00   1.94344   0.39
   4   2   2 o  446.204    439.749     0.00    1.94174   0.37
   2   2  -4 o  299.610    305.878     0.00    1.84012   0.22
   2   7   0 o   3.013      2.707      0.00    1.96295   0.00
   5   4  -2 o   3.264      3.426     180.00   1.90484   0.00
   2   5  -3 o  93.094     96.732      0.00    1.90245   0.07
   3   6  -2 o  52.463     53.488     180.00   1.91416   0.04
   2   7  -1 o  765.457    750.241    180.00   1.94108   0.63
   0   5   3 o  142.167    151.701     0.00    1.87665   0.11
   3   0  -4 o  87.987     93.594     180.00   1.85934   0.03
   1   7   1 o   7.224      6.996     180.00   1.95503   0.01
   5   2  -3 o  308.493    317.649    180.00   1.88785   0.24
   5   2   1 o  754.597    686.224     0.00    1.96529   0.64
   6   0   0 o  345.863    359.219     0.00    1.91208   0.14
   3   1   3 o  745.125    735.135    180.00   1.83447   0.54
   0   2   4 o  60.819     57.885      0.00    1.77988   0.04
   3   1  -4 o  1293.654   1364.921   180.00   1.84449   0.94
   6   2  -2 o   8.939      9.783      0.00    1.85573   0.01
   6   1   0 o  575.987    583.263     0.00    1.89594   0.45
   4   4  -3 o  132.435    137.611    180.00   1.86552   0.10
   4   6  -1 o  82.779     83.870      0.00    1.87942   0.06
   6   3  -1 o  611.906    612.122    180.00   1.83765   0.44
   3   6   1 o  91.016     98.199      0.00    1.90934   0.07
   5   5  -1 o  201.518    215.067     0.00    1.84519   0.15
   1   3  -4 o   0.240      0.240      0.00    1.76424   0.00
   3   5  -3 o  756.240    767.784     0.00    1.84033   0.55
   3   2   3 o   7.532      6.951     180.00   1.79264   0.01
   1   0   4 o  70.572     69.318      0.00    1.74101   0.02
   6   2   0 o   8.918     10.001     180.00   1.84987   0.01
   4   3   2 o  70.315     69.950      0.00    1.86142   0.05
   2   3  -4 o  1935.467   1936.805    0.00    1.77133   1.28
   3   2  -4 o  837.616    824.180     0.00    1.80199   0.57
   2   4   3 o  20.488     19.170      0.00    1.79522   0.01
   1   5   3 o  551.528    512.365    180.00   1.79443   0.38
   1   1   4 o  23.657     22.637      0.00    1.72880   0.01
   5   3   1 o  14.425     13.642      0.00    1.88214   0.01
   4   6   0 o   2.984      3.317      0.00    1.85724   0.00
   5   3  -3 o  64.404     60.982      0.00    1.81379   0.04
   4   5   1 o  25.624     23.747      0.00    1.88181   0.02
   3   7  -1 o  148.538    146.828     0.00    1.83477   0.11
   3   5   2 o  32.153     31.818     180.00   1.83320   0.02
   1   7  -2 o   0.196      0.192      0.00    1.83096   0.00
   2   6   2 o  647.506    637.455    180.00   1.83083   0.46
   6   3  -2 o  70.594     64.505     180.00   1.78525   0.05
   3   7   0 o  79.796     79.026     180.00   1.83335   0.06
   2   7   1 o  41.423     49.398     180.00   1.85450   0.03
   0   3   4 o  51.763     44.993      0.00    1.71741   0.03
   0   7   2 o  42.124     39.635     180.00   1.81556   0.03
   4   0  -4 o  1066.385   1043.524   180.00   1.77589   0.35
   4   6  -2 o  30.438     27.602      0.00    1.78620   0.02
   1   2   4 o   3.500      3.482     180.00   1.69366   0.00
   5   5   0 o  203.300    205.710    180.00   1.80525   0.14
   0   8   0 o  3914.418   3753.768   180.00   1.82794   1.39
   4   1  -4 o  4380.252   4416.712    0.00    1.76294   2.86
   2   7  -2 o  499.318    500.942    180.00   1.80069   0.34
   5   5  -2 o   7.384      7.340     180.00   1.77418   0.00
   3   3   3 o  372.297    362.844     0.00    1.72886   0.23
   1   6  -3 o  458.940    445.922    180.00   1.75693   0.30
   6   3   0 o  197.009    184.838    180.00   1.78003   0.13
   3   3  -4 o  2679.874   2655.203    0.00    1.73725   1.69
   1   8   0 o   7.301      7.444     180.00   1.80517   0.01
   6   4  -1 o  255.574    251.251    180.00   1.74379   0.16
   4   2  -4 o  1121.270   1073.027    0.00    1.72572   0.69
   6   1  -3 o  247.171    245.781     0.00    1.73785   0.16
   2   6  -3 o  120.566    117.066    180.00   1.74679   0.08
   4   5  -3 o  210.837    208.705    180.00   1.74229   0.13
   4   4   2 o  144.786    149.119    180.00   1.76407   0.09
   0   6   3 o  385.731    373.065     0.00    1.72675   0.24
   1   4  -4 o  170.727    167.874     0.00    1.68070   0.10
   1   8  -1 o  11.922     12.286      0.00    1.77026   0.01
   1   7   2 o  289.605    280.579     0.00    1.75776   0.19
   0   8   1 o  1416.339   1423.641   180.00   1.77376   0.94
   5   4   1 o  193.880    176.309    180.00   1.78168   0.13
   2   4  -4 o  79.622     79.666     180.00   1.68683   0.05
   2   0   4 o  375.070    381.329     0.00    1.62636   0.10
   6   4  -2 o  970.170    956.555    180.00   1.69883   0.58
   5   0   2 o  125.328    121.056    180.00   1.74719   0.04
   5   4  -3 o  15.873     14.861      0.00    1.72337   0.01
   1   3   4 o  367.783    384.183    180.00   1.63957   0.20
   3   7  -2 o  331.379    327.715     0.00    1.73106   0.21
   6   2  -3 o  137.987    134.219    180.00   1.70216   0.08
   2   1   4 o  618.460    652.702    180.00   1.61639   0.33
   7   1  -1 o  112.474    113.131    180.00   1.68755   0.07
   5   1   2 o  145.990    144.816     0.00    1.73485   0.09
   7   0  -2 o   8.009      7.963      0.00    1.67186   0.00
   2   5   3 o   9.256      9.205      0.00    1.68460   0.01
   0   4   4 o  276.541    289.746    180.00   1.64006   0.15
   2   8  -1 o  822.309    802.826     0.00    1.72632   0.51
   5   6  -1 o  371.875    363.565    180.00   1.70215   0.22
   7   1  -2 o  62.650     66.135      0.00    1.66104   0.04
   3   6  -3 o  189.822    187.418    180.00   1.69833   0.11
   2   8   0 o  62.060     62.380      0.00    1.74164   0.04
   3   4  -4 o   6.097      6.396      0.00    1.65731   0.00
   4   7  -1 o  49.111     47.065      0.00    1.70523   0.03
   4   3  -4 o  241.353    247.337     0.00    1.66860   0.14
   1   8   1 o  43.385     43.085     180.00   1.73611   0.03
   4   1   3 o  12.300     13.353     180.00   1.64542   0.01
   6   4   0 o  47.301     48.194     180.00   1.69433   0.03
   4   6   1 o  220.856    221.005    180.00   1.73077   0.14
   7   2  -1 o  518.400    545.621    180.00   1.65482   0.29
   5   0  -4 o  536.472    565.167     0.00    1.66644   0.15
   5   2   2 o  12.749     12.349     180.00   1.69935   0.01
   6   1   1 o  50.942     50.411      0.00    1.72827   0.03
   3   7   1 o  375.893    370.551    180.00   1.72749   0.23
   3   4   3 o  49.942     54.045      0.00    1.65003   0.03
   1   6   3 o  312.771    332.864     0.00    1.66206   0.18
   3   6   2 o  93.527     97.520     180.00   1.69272   0.06
   5   1  -4 o  1108.222   1156.493   180.00   1.65572   0.62
   7   2  -2 o  60.923     61.322     180.00   1.62979   0.03
   2   2   4 o  11.119     12.198     180.00   1.58756   0.01
   6   3  -3 o  58.477     63.972     180.00   1.64728   0.03
   5   6  -2 o  91.873     100.528    180.00   1.64593   0.05
   4   7   0 o  273.782    278.291     0.00    1.68862   0.16
   6   5  -1 o  163.022    173.801    180.00   1.64189   0.09
   4   2   3 o   4.739      5.123     180.00   1.61503   0.00
   5   6   0 o  94.860     94.319      0.00    1.67064   0.05
   2   7   2 o  25.900     26.332      0.00    1.66869   0.01
   1   4   4 o  22.796     21.404      0.00    1.57187   0.01
   6   2   1 o  26.960     28.238     180.00   1.69316   0.02
   7   0   0 o  16.212     16.913      0.00    1.63893   0.00
   1   5  -4 o   1.394      1.558     180.00   1.58891   0.00
   5   5  -3 o   1.352      1.370     180.00   1.62481   0.00
   5   2  -4 o  29.485     29.857     180.00   1.62477   0.02
   4   7  -2 o  28.371     28.646      0.00    1.63470   0.02
   4   6  -3 o   0.419      0.425     180.00   1.62037   0.00
   3   8  -1 o  66.627     73.063     180.00   1.65025   0.04
   2   5  -4 o  56.042     61.665      0.00    1.59408   0.03
   7   1   0 o  45.849     46.151     180.00   1.62873   0.02
   4   5   2 o  65.468     66.720     180.00   1.65879   0.04
   7   3  -1 o  257.480    271.539    180.00   1.60425   0.13
   6   5  -2 o   4.803      5.057      0.00    1.60420   0.00
   1   8  -2 o   2.250      2.511      0.00    1.64747   0.00
   5   5   1 o  17.438     16.970     180.00   1.67340   0.01
   2   8   1 o  22.039     25.146     180.00   1.66456   0.01
   1   7  -3 o  17.904     20.176     180.00   1.61217   0.01
   4   4  -4 o   1.359      1.495      0.00    1.59740   0.00
   3   8   0 o   2.909      3.241      0.00    1.64921   0.00
   0   8   2 o   2.151      2.199      0.00    1.63623   0.00
   7   3  -2 o  309.493    320.477    180.00   1.58143   0.16
   5   3   2 o  64.942     71.694      0.00    1.64473   0.04
   2   8  -2 o  878.957    894.687     0.00    1.62532   0.47
   2   3   4 o  74.577     57.344      0.00    1.54275   0.04
   0   5   4 o   0.545      0.479      0.00    1.55444   0.00
   2   7  -3 o  1140.298   1187.327    0.00    1.60432   0.59
   3   5  -4 o  373.131    348.875     0.00    1.56910   0.18
   6   3   1 o  340.585    355.691     0.00    1.63911   0.19
   6   4  -3 o  85.850     82.465      0.00    1.57866   0.04
   0   7   3 o  23.774     27.279     180.00   1.58876   0.01
   7   2   0 o  80.044     88.480      0.00    1.59924   0.04
   2   1  -5 o   3.295      2.721     180.00   1.51505   0.00
   1   1  -5 o  101.761    98.258     180.00   1.49979   0.04
   2   6   3 o  207.843    191.397     0.00    1.57366   0.10
   7   1  -3 o  116.854    112.056     0.00    1.56010   0.06
   6   5   0 o   8.755      9.537      0.00    1.60041   0.00
   4   3   3 o  114.287    107.536    180.00   1.56793   0.06
   5   3  -4 o  200.596    187.420     0.00    1.57684   0.10
   3   0   4 o  98.123     93.362     180.00   1.50514   0.02
   3   5   3 o  24.990     24.335     180.00   1.56291   0.01
   1   9   0 o  14.782     17.242      0.00    1.60878   0.01
   3   1   4 o  267.120    259.812    180.00   1.49723   0.12
   3   7  -3 o  83.353     79.345     180.00   1.56653   0.04
   1   8   2 o  33.799     36.629     180.00   1.59354   0.02
   3   1  -5 o  191.613    183.952     0.00    1.50423   0.09
   2   2  -5 o  84.758     79.609     180.00   1.49123   0.04
   5   7  -1 o  13.186     12.206      0.00    1.56953   0.01
   1   2  -5 o  21.494     19.797      0.00    1.47668   0.01
   6   0  -4 o  249.192    206.534    180.00   1.54614   0.06
   0   1   5 o  36.920     32.451      0.00    1.46072   0.02
   7   2  -3 o   5.612      3.938     180.00   1.53412   0.00
   3   8  -2 o   9.992      9.172      0.00    1.57357   0.00
   7   4  -1 o  64.804     47.293     180.00   1.54067   0.03
   0   9   1 o  68.780     94.282      0.00    1.58643   0.04
   6   1  -4 o  44.505     30.384     180.00   1.53757   0.02
   1   9  -1 o   3.019      3.706      0.00    1.58393   0.00
   7   3   0 o   5.078      4.287      0.00    1.55347   0.00
   3   2   4 o  118.357    109.414     0.00    1.47423   0.05
   2   4   4 o  167.104    151.871     0.00    1.48595   0.07
   7   4  -2 o   2.752      1.994     180.00   1.52042   0.00
   1   5   4 o  108.146    105.263     0.00    1.49601   0.05
   5   4   2 o  94.158     86.542      0.00    1.57641   0.05
   4   7   1 o  35.750     34.572     180.00   1.59188   0.02
   6   6  -1 o  21.468     14.884      0.00    1.53867   0.01
   1   7   3 o  26.029     17.833      0.00    1.53793   0.01
   3   2  -5 o  36.056     33.041      0.00    1.48091   0.02
   4   8  -1 o   9.207      7.863      0.00    1.55409   0.00
   0   2   5 o   7.822      9.066      0.00    1.43934   0.00
   4   5  -4 o  23.333     17.804     180.00   1.51797   0.01
   6   4   1 o   2.325      2.053      0.00    1.57147   0.00
   2   9   0 o   0.040      0.040     180.00   1.56333   0.00
   3   8   1 o   0.351      0.309      0.00    1.57088   0.00
   5   4  -4 o  46.454     37.538     180.00   1.51634   0.02
   1   6  -4 o  73.871     71.810     180.00   1.49481   0.03
   3   7   2 o  236.498    236.838     0.00    1.56213   0.12
   5   7  -2 o  18.573     13.909      0.00    1.52513   0.01
   5   6  -3 o   0.009      0.006     180.00   1.52458   0.00
   2   9  -1 o  172.887    140.626     0.00    1.55221   0.08
   6   2  -4 o  108.695    96.989      0.00    1.51269   0.05
   2   3  -5 o  110.722    107.083     0.00    1.45391   0.05
   2   6  -4 o  20.509     20.280     180.00   1.49911   0.01
   4   4   3 o  13.219     12.440      0.00    1.50841   0.01
   1   3  -5 o   6.504      7.606     180.00   1.44041   0.00
   6   6  -2 o  395.351    374.697     0.00    1.50752   0.18
   5   7   0 o  12.622     10.375     180.00   1.54473   0.01
   4   6   2 o  77.222     61.244      0.00    1.55255   0.04
   1   9   1 o  119.617    119.759    180.00   1.55932   0.06
   4   8   0 o  36.041     26.423     180.00   1.54148   0.02
   5   6   1 o  50.928     50.655     180.00   1.56451   0.02
   7   3  -3 o  96.790     93.816      0.00    1.49358   0.04
   6   5  -3 o  159.013    157.135     0.00    1.50186   0.07
   4   1  -5 o  161.367    141.560     0.00    1.46895   0.07
   0   6   4 o  211.159    179.217     0.00    1.46600   0.09
   8   0  -2 o   0.003      0.003     180.00   1.47594   0.00
   4   7  -3 o  326.330    316.587     0.00    1.50472   0.15
   1   1   5 o  109.345    105.581     0.00    1.40308   0.04
   6   0   2 o  67.998     42.619     180.00   1.53603   0.02
   2   8   2 o   8.046      6.615      0.00    1.52628   0.00
   8   1  -2 o  256.079    222.364    180.00   1.46848   0.11
   3   6  -4 o  138.938    129.392    180.00   1.47828   0.06
   3   3  -5 o   3.171      3.718      0.00    1.44434   0.00
   8   1  -1 o  71.316     67.447     180.00   1.47639   0.03
   6   1   2 o   9.841      9.328      0.00    1.52763   0.00
   0   3   5 o  13.102     13.088     180.00   1.40569   0.00
   4   8  -2 o  24.895     24.937     180.00   1.50014   0.01
   3   3   4 o  66.334     77.837     180.00   1.43814   0.03
   5   1   3 o  514.868    472.479    180.00   1.47964   0.22
   4   2  -5 o  45.259     52.633      0.00    1.44721   0.02
   6   6   0 o   8.235      8.014     180.00   1.50437   0.00
   7   4   0 o  81.560     80.847     180.00   1.49552   0.04
   6   3  -4 o  33.289     31.981     180.00   1.47378   0.01
   1   8  -3 o  20.982     18.767     180.00   1.48267   0.01
   3   6   3 o  50.856     48.837      0.00    1.47310   0.02
   3   9  -1 o  645.170    640.246     0.00    1.49621   0.28
   7   5  -1 o   0.391      0.343      0.00    1.46904   0.00
   2   8  -3 o   2.578      2.460     180.00   1.47656   0.00
   1   9  -2 o  136.914    136.303     0.00    1.49415   0.06
   8   2  -2 o  38.231     45.271     180.00   1.44676   0.02
   7   1   1 o  107.236    103.263     0.00    1.50772   0.05
   8   2  -1 o  99.530     94.133      0.00    1.45432   0.04
   2   5   4 o  113.608    129.289    180.00   1.42138   0.04
   7   5  -2 o  173.502    183.749     0.00    1.45145   0.07
   6   2   2 o   8.412      8.236      0.00    1.50322   0.00
   3   9   0 o  58.348     57.861     180.00   1.49544   0.03
   1   2   5 o  276.641    257.992    180.00   1.38410   0.10
   2   7   3 o   8.870      7.343     180.00   1.46710   0.00
   5   5   2 o  19.250     20.052      0.00    1.49993   0.01
   2   9   1 o  114.355    110.805     0.00    1.50686   0.05
   5   2   3 o   2.936      2.465     180.00   1.45743   0.00
   2   4  -5 o  183.057    184.305     0.00    1.40608   0.07
   1   4  -5 o  26.617     23.904      0.00    1.39386   0.01
   0   8   3 o   8.591      7.121     180.00   1.46440   0.00
   0   9   2 o  74.961     65.320      0.00    1.48574   0.03
   7   4  -3 o  69.739     83.337      0.00    1.44186   0.03
   2   9  -2 o  518.169    486.685     0.00    1.47756   0.22
   5   5  -4 o  14.487     17.300     180.00   1.44790   0.01
   6   5   1 o   0.895      0.881      0.00    1.49566   0.00
   1   6   4 o   0.010      0.011     180.00   1.41668   0.00
   7   2   1 o  125.501    111.362     0.00    1.48424   0.05
   4   3  -5 o  203.661    224.607     0.00    1.41302   0.08
   4   5   3 o  14.168     16.900     180.00   1.44100   0.01
   5   8  -1 o   1.748      2.068      0.00    1.44930   0.00
   3   8  -3 o  51.409     63.195      0.00    1.44694   0.02
   3   4  -5 o   0.766      0.685     180.00   1.39742   0.00
   4   0   4 o  99.691     92.762     180.00   1.38681   0.02
   7   0  -4 o  31.535     34.666     180.00   1.42606   0.01
   4   6  -4 o  61.079     71.635     180.00   1.43529   0.02
   0   4   5 o  55.357     54.059     180.00   1.36233   0.02
   5   1  -5 o   0.319      0.354     180.00   1.41405   0.00
   8   3  -2 o   0.121      0.132      0.00    1.41260   0.00
   6   6  -3 o   3.552      4.160      0.00    1.42165   0.00
   3   4   4 o  117.536    105.417    180.00   1.39180   0.04
   6   7  -1 o  117.208    139.926     0.00    1.43863   0.05
   4   1   4 o  116.319    108.999    180.00   1.38061   0.04
   8   3  -1 o  14.618     16.807     180.00   1.41964   0.01
   7   1  -4 o  17.858     20.541     180.00   1.41933   0.01
   5   7  -3 o  402.321    435.273    180.00   1.42709   0.16
   8   0   0 o  146.348    171.629    180.00   1.43406   0.03
   6   3   2 o   0.085      0.071      0.00    1.46502   0.00
   8   1  -3 o   1.055      1.066      0.00    1.40607   0.00
   6   4  -4 o  64.372     73.936      0.00    1.42402   0.03
   1   3   5 o  74.268     76.226     180.00   1.35410   0.03
   5   3   3 o   3.502      4.144      0.00    1.42254   0.00
   0  10   0 o  22.118     19.397      0.00    1.46235   0.00
   3   9  -2 o  47.186     56.522     180.00   1.43836   0.02
   1   7  -4 o  13.463     12.888      0.00    1.40258   0.01
   1   9   2 o   1.168      1.163      0.00    1.45357   0.00
   4   8   1 o   0.375      0.285     180.00   1.46684   0.00
   8   1   0 o   7.650      8.195      0.00    1.42721   0.00
   1   8   3 o  22.615     26.019     180.00   1.42431   0.01
   2   7  -4 o  65.834     66.576     180.00   1.40613   0.02
   5   8  -2 o   9.130     10.163     180.00   1.41412   0.00
   5   7   1 o   0.724      0.521     180.00   1.45968   0.00
   6   7  -2 o  27.239     30.450     180.00   1.41306   0.01
   7   5   0 o  41.026     44.593     180.00   1.42974   0.02
   2   1   5 o  32.411     25.567      0.00    1.33338   0.01
   5   2  -5 o  165.490    145.359     0.00    1.39463   0.06
   1  10   0 o   5.938      6.779      0.00    1.45061   0.00
   4   7   2 o   5.758      6.815      0.00    1.44995   0.00
   4   2   4 o  34.693     33.887      0.00    1.36251   0.01
   7   3   1 o  53.731     70.715      0.00    1.44743   0.02
   7   2  -4 o  181.712    162.230     0.00    1.39969   0.07
   4   9  -1 o  93.144     111.105     0.00    1.42344   0.04
   0   7   4 o  132.149    123.687    180.00   1.37870   0.05
   5   8   0 o  27.010     29.196     180.00   1.42970   0.01
   8   2  -3 o  109.434    102.433    180.00   1.38697   0.04
   3   8   2 o  24.326     28.693     180.00   1.44347   0.01
   1  10  -1 o  133.753    157.937     0.00    1.43231   0.05
   7   5  -3 o  133.707    126.016    180.00   1.38264   0.05
   8   2   0 o   3.550      3.624      0.00    1.40725   0.00
   3   7  -4 o  76.610     70.137     180.00   1.38890   0.03
   2   5  -5 o  235.537    241.998    180.00   1.35099   0.08
   1   5  -5 o  51.819     47.141      0.00    1.34014   0.02
   0  10   1 o  118.754    142.097    180.00   1.43417   0.05
   4   4  -5 o  20.212     18.351     180.00   1.36899   0.01
   2   2   5 o   7.121      6.980      0.00    1.31706   0.00
   7   6  -1 o  68.635     60.270      0.00    1.39372   0.03
   3   9   1 o  120.889    142.409    180.00   1.43631   0.05
   4   8  -3 o  78.809     67.989      0.00    1.39781   0.03
   2   6   4 o  132.598    139.383    180.00   1.35282   0.05
   7   6  -2 o  45.407     42.370      0.00    1.37867   0.02
   6   7   0 o  89.740     103.160     0.00    1.41047   0.03
   2  10   0 o  187.103    197.148    180.00   1.41703   0.07
   8   4  -2 o  25.554     23.113      0.00    1.36861   0.01
   2  10  -1 o   3.563      3.798      0.00    1.40874   0.00
   5   6  -4 o  219.283    209.592     0.00    1.37563   0.08
   8   4  -1 o  111.670    105.877    180.00   1.37501   0.04
   4   9   0 o   0.627      0.707      0.00    1.41373   0.00
   8   3  -3 o   0.020      0.021      0.00    1.35679   0.00
   5   6   2 o  18.113     22.403      0.00    1.42001   0.01
   5   3  -5 o  32.704     31.391      0.00    1.36396   0.01
   1   4   5 o  29.548     29.551      0.00    1.31521   0.01
   6   4   2 o   8.893      9.036     180.00   1.41612   0.00
   3   5  -5 o  526.649    507.563    180.00   1.34331   0.18
   5   4   3 o  36.430     34.358      0.00    1.37764   0.01
   1  10   1 o  79.904     88.371      0.00    1.41404   0.03
   7   3  -4 o  29.508     26.353     180.00   1.36869   0.01
   3   7   3 o   3.505      3.415      0.00    1.38460   0.00
   6   5  -4 o   3.713      3.403      0.00    1.36689   0.00
   6   6   1 o  31.120     31.640      0.00    1.41639   0.01
   4   9  -2 o  178.891    165.656    180.00   1.38163   0.07
   3   5   4 o  27.728     24.484     180.00   1.33831   0.01
   2   9   2 o   8.821      9.336     180.00   1.40198   0.00
   4   6   3 o  55.438     48.262      0.00    1.36970   0.02
   4   3   4 o   0.748      0.590     180.00   1.33387   0.00
   8   3   0 o  12.832     12.482      0.00    1.37576   0.00
   0   5   5 o  10.721     10.584     180.00   1.31205   0.00
   7   4   1 o   1.672      1.418     180.00   1.40021   0.00
   2   3   5 o  40.656     34.701      0.00    1.29114   0.01
   1   7   4 o  65.226     56.505     180.00   1.33744   0.02
   6   1  -5 o   0.161      0.157      0.00    1.34597   0.00
   4   7  -4 o  283.722    304.842     0.00    1.35306   0.10
   1   9  -3 o  10.291      9.190      0.00    1.36795   0.00
   2   8   3 o   1.881      1.696     180.00   1.36749   0.00
   2   9  -3 o   7.309      7.130     180.00   1.36315   0.00
   9   0  -2 o  44.324     46.105     180.00   1.31815   0.01
   6   7  -3 o  63.804     61.454     180.00   1.34162   0.02
   2   0  -6 o  54.608     52.678     180.00   1.26749   0.01
   9   1  -2 o  118.906    120.126     0.00    1.31282   0.04
   0   9   3 o  142.650    157.354    180.00   1.35356   0.05
   6   2  -5 o   8.681      5.770     180.00   1.32918   0.00
   7   6   0 o   7.816      7.983      0.00    1.36003   0.00
   7   4  -4 o  92.390     60.285     180.00   1.32856   0.03
   3  10  -1 o  11.626     10.756     180.00   1.36648   0.00
   6   8  -1 o  30.092     29.796      0.00    1.34435   0.01
   1  10  -2 o  38.157     36.336      0.00    1.36490   0.01
   2   1  -6 o  12.468     11.816     180.00   1.26275   0.00
   4   5  -5 o  589.712    616.004    180.00   1.31800   0.19
   8   4  -3 o  89.642     95.130      0.00    1.31767   0.03
   8   5  -2 o   0.144      0.152      0.00    1.31766   0.00
   1   0  -6 o  24.802     23.122     180.00   1.25225   0.00
   5   4  -5 o   9.409      7.452     180.00   1.32423   0.00
   2  10   1 o  213.444    231.315     0.00    1.37457   0.08
   3  10   0 o  129.910    122.488     0.00    1.36589   0.05
   2  10  -2 o  19.548     21.655      0.00    1.35222   0.01
   6   1   3 o  65.388     55.799      0.00    1.33708   0.02
   0  10   2 o  154.237    158.779     0.00    1.35848   0.05
   1   1  -6 o   2.018      1.933      0.00    1.24768   0.00
   7   6  -3 o  30.197     31.682      0.00    1.31930   0.01
   5   8  -3 o  270.177    221.876     0.00    1.33492   0.09
   5   9  -1 o  110.845    109.048     0.00    1.34161   0.04
   2   8  -4 o  64.935     69.773     180.00   1.31772   0.02
   2   6  -5 o  19.323     16.467     180.00   1.29172   0.01
   7   0   2 o   6.514      6.079     180.00   1.36680   0.00
   1   6  -5 o  154.136    135.625     0.00    1.28223   0.05
   3   9  -3 o  43.141     39.704      0.00    1.33974   0.01
   6   8  -2 o  41.782     35.137     180.00   1.32342   0.01
   8   5  -1 o   8.473      7.123     180.00   1.32337   0.00
   1   8  -4 o  14.938     15.662      0.00    1.31480   0.00
   9   2  -2 o  20.617     19.090      0.00    1.29723   0.01
   4   4   4 o  13.163     12.098     180.00   1.29665   0.00
   1   5   5 o   0.896      0.876      0.00    1.26980   0.00
   8   0  -4 o  11.306     11.453     180.00   1.31269   0.00
   5   8   1 o  21.497     21.875      0.00    1.36148   0.01
   8   4   0 o   0.000      0.000     180.00   1.33502   0.00
   7   1   2 o  1008.790   1046.208   180.00   1.36087   0.35
   9   1  -1 o  12.848     12.655     180.00   1.31126   0.00
   2   2  -6 o  17.154     16.113     180.00   1.24886   0.00
   3   0  -6 o  14.848     14.318     180.00   1.26754   0.00
   6   5   2 o   7.842      8.335      0.00    1.35989   0.00
   3   1   5 o  150.328    140.941     0.00    1.25774   0.04
   5   5   3 o   3.857      2.615      0.00    1.32571   0.00
   7   7  -1 o  72.819     79.479      0.00    1.31807   0.02
   2   4   5 o   0.123      0.114     180.00   1.25729   0.00
   8   1  -4 o   0.171      0.159      0.00    1.30743   0.00
   4   9   1 o   0.124      0.135     180.00   1.35549   0.00
   3   1  -6 o   4.142      3.917     180.00   1.26281   0.00
   7   7  -2 o   4.926      4.412      0.00    1.30532   0.00
   1   2  -6 o  33.887     41.137      0.00    1.23427   0.01
   6   2   3 o  99.244     105.262     0.00    1.32062   0.03
   4   8   2 o  222.530    264.694     0.00    1.35357   0.08
   6   3  -5 o  241.177    219.328    180.00   1.30255   0.08
   5   0   4 o  388.456    396.220     0.00    1.27651   0.06
   3   6  -5 o  23.551     19.166     180.00   1.28499   0.01
   8   2  -4 o   0.349      0.298     180.00   1.29203   0.00
   3  10  -2 o  31.992     31.467      0.00    1.32198   0.01
   1   9   3 o  84.710     84.868      0.00    1.32172   0.03
   5   9  -2 o   0.123      0.127     180.00   1.31356   0.00
   7   5   1 o   0.718      0.675     180.00   1.34579   0.00
   6   6  -4 o   0.723      0.643      0.00    1.30559   0.00
   3   6   4 o  110.758    103.130    180.00   1.28062   0.03
   5   1   4 o  103.161    102.611     0.00    1.27167   0.03
   7   2   2 o  74.283     80.657      0.00    1.34353   0.03
   3   8  -4 o  12.435     11.167      0.00    1.30351   0.00
   9   2  -1 o   2.246      2.053      0.00    1.29573   0.00
   3   9   2 o  42.205     34.707     180.00   1.33698   0.01
   3   2   5 o  156.962    160.867    180.00   1.24401   0.05
   0   8   4 o  48.848     44.340      0.00    1.29506   0.02
   5   7  -4 o   4.886      4.425     180.00   1.30273   0.00
   8   1   1 o  12.706     10.464     180.00   1.33605   0.00
   5   7   2 o  502.117    469.638     0.00    1.34024   0.17
   0   0   6 o  25.380     26.685      0.00    1.22339   0.00
   6   8   0 o  62.132     65.519     180.00   1.32129   0.02
   1  10   2 o  380.920    322.245    180.00   1.33376   0.13
   2   7   4 o   3.762      3.151     180.00   1.28332   0.00
   5   9   0 o  87.957     56.241      0.00    1.32602   0.03
   3   2  -6 o  22.095     20.580      0.00    1.24891   0.01
   0   6   5 o  14.939     14.029     180.00   1.25755   0.00
   9   1  -3 o   3.592      3.658     180.00   1.27417   0.00
   6   7   1 o   8.998      7.459     180.00   1.33720   0.00
   9   3  -2 o  56.625     56.768     180.00   1.27244   0.02
   0   1   6 o  111.263    115.029     0.00    1.21913   0.03
   2   3  -6 o  16.948     18.201     180.00   1.22670   0.00
   5   5  -5 o  327.856    335.789    180.00   1.27792   0.10
   4   9  -3 o  142.983    134.874    180.00   1.30046   0.05
   4   0  -6 o  110.161    101.477    180.00   1.25240   0.02
   4  10  -1 o  669.253    650.947    180.00   1.31037   0.22
   7   5  -4 o   0.891      0.784     180.00   1.28181   0.00
   5   2   4 o  204.808    192.752    180.00   1.25749   0.06
   1  11   0 o   1.343      1.522      0.00    1.32057   0.00
   4   1  -6 o  161.050    149.973    180.00   1.24783   0.05
   6   3   3 o  98.624     89.457     180.00   1.29449   0.03
   8   5  -3 o  225.066    224.829     0.00    1.27201   0.07
   8   2   1 o  567.636    656.405    180.00   1.31963   0.19
   9   3  -1 o  35.915     35.522     180.00   1.27102   0.01
   3   8   3 o  82.344     79.237      0.00    1.29996   0.03
   4   7   3 o  490.682    467.338     0.00    1.29770   0.15
   3   3  -6 o   0.129      0.137      0.00    1.22674   0.00
   9   2  -3 o  117.419    110.167     0.00    1.25990   0.03
   8   3  -4 o  22.890     21.902     180.00   1.26753   0.01
   3  10   1 o   0.527      0.613     180.00   1.32039   0.00
   0   2   6 o  66.016     67.113     180.00   1.20661   0.02
   1  11  -1 o   1.253      1.125      0.00    1.30672   0.00
   7   1  -5 o  310.138    306.706    180.00   1.27097   0.09
   3   3   5 o   0.419      0.435     180.00   1.22210   0.00
   7   3   2 o  31.533     34.745      0.00    1.31605   0.01
   4   6  -5 o   1.812      1.704      0.00    1.26279   0.00
   1   3  -6 o   9.198      9.305     180.00   1.21286   0.00
   8   6  -2 o  114.594    107.677     0.00    1.26249   0.03
   4  10   0 o  19.576     17.484     180.00   1.30278   0.01
   0  11   1 o   7.240      6.921     180.00   1.30813   0.00
   7   7   0 o  175.354    139.938    180.00   1.28946   0.05
   4   5   4 o  133.938    123.381    180.00   1.25307   0.04
   1   8   4 o  181.198    169.472     0.00    1.26069   0.05
   6   4  -5 o  14.142     13.550     180.00   1.26782   0.00
   8   6  -1 o  27.119     25.907     180.00   1.26751   0.01
   8   5   0 o  18.700     14.397      0.00    1.28761   0.01
   4   8  -4 o   0.140      0.142     180.00   1.27375   0.00
   4   2  -6 o  118.116    151.003     0.00    1.23442   0.03
   2   5   5 o  58.312     60.200     180.00   1.21744   0.02
   9   0   0 o  1633.796   1691.981   180.00   1.27472   0.25
   1   6   5 o  81.657     84.882     180.00   1.22021   0.02
   1   0   6 o  208.104    197.542     0.00    1.18363   0.03
   6   8  -3 o  58.243     55.167      0.00    1.26419   0.02
   4  10  -2 o  237.469    257.289     0.00    1.27754   0.07
   7   2  -5 o  33.046     31.275     180.00   1.25681   0.01
   2  11   0 o  28.971     26.320      0.00    1.29508   0.01
   9   1   0 o  426.221    416.572     0.00    1.26991   0.13
   2  11  -1 o  17.821     13.867      0.00    1.28874   0.01
   6   6   2 o  74.447     74.225      0.00    1.29949   0.02
   5   6   3 o  87.871     85.598      0.00    1.26957   0.03
   2   9   3 o   2.600      2.797      0.00    1.27594   0.00
   8   3   1 o  28.927     26.255      0.00    1.29356   0.01
   2  10   2 o  185.561    169.450     0.00    1.29357   0.06
   9   4  -2 o   4.904      5.848     180.00   1.24001   0.00
   7   7  -3 o  32.118     29.993      0.00    1.25459   0.01
   1  11   1 o  32.333     29.243      0.00    1.29280   0.01
   2   7  -5 o   6.714      7.923      0.00    1.23080   0.00
   1   7  -5 o  107.624    111.600     0.00    1.22258   0.03
   2   4  -6 o  69.102     65.371      0.00    1.19756   0.02
   1   1   6 o   7.722      7.473     180.00   1.17977   0.00
   9   3  -3 o  82.167     107.218     0.00    1.23715   0.02
   0   3   6 o  29.741     27.702     180.00   1.18659   0.01
   5   3   4 o   1.017      1.381      0.00    1.23486   0.00
   7   6   1 o  31.560     23.853     180.00   1.28717   0.01
   2  10  -3 o  204.882    192.687    180.00   1.26288   0.06
   6   4   3 o   0.690      0.631     180.00   1.26039   0.00
   1  10  -3 o  40.191     38.061      0.00    1.26670   0.01
   9   4  -1 o   0.000      0.000     180.00   1.23869   0.00
   5   0  -6 o  257.807    266.717    180.00   1.22362   0.04
   3   4  -6 o  65.060     61.500     180.00   1.19760   0.02
   6   9  -1 o   0.062      0.059     180.00   1.25708   0.00
   4   3  -6 o  433.250    434.685    180.00   1.21300   0.12
   6   7  -4 o   1.433      1.545     180.00   1.24279   0.00
   8   4  -4 o  76.816     106.658     0.00    1.23546   0.02
   5   9  -3 o  148.281    131.029    180.00   1.24936   0.04
   9   2   0 o  94.630     89.559      0.00    1.25578   0.03
   5   1  -6 o  266.216    277.826     0.00    1.21936   0.07
   3   7  -5 o   1.003      1.030      0.00    1.22498   0.00
   1   2   6 o  60.356     60.134     180.00   1.16842   0.02
   3   4   5 o  20.968     18.946     180.00   1.19328   0.01
   1   4  -6 o  104.877    99.001     180.00   1.18468   0.03
   7   4   2 o  200.047    210.173    180.00   1.28026   0.06
   7   8  -1 o  105.037    103.938    180.00   1.24442   0.03
   0  10   3 o  78.016     73.670      0.00    1.25525   0.02
   3   7   4 o   8.163      8.513     180.00   1.22119   0.00
   2   9  -4 o  33.045     46.816      0.00    1.23522   0.01
   5   6  -5 o  110.999    115.320    180.00   1.22740   0.03
   4   1   5 o  19.934     19.238     180.00   1.18095   0.01
   7   3  -5 o  13.032     18.579      0.00    1.23422   0.00
   6   5  -5 o  66.140     67.855      0.00    1.22700   0.02
   7   8  -2 o  29.747     41.579      0.00    1.23368   0.01
   6   9  -2 o   3.079      3.755     180.00   1.23991   0.00
   1   9  -4 o   1.349      1.807     180.00   1.23281   0.00
   5   8  -4 o  158.940    196.769    180.00   1.23149   0.04
   3  10  -3 o  74.235     74.577     180.00   1.24420   0.02
   7   6  -4 o  89.610     106.204     0.00    1.23085   0.03
   3  11  -1 o  51.932     49.817     180.00   1.25615   0.02
   0   7   5 o  84.685     85.044      0.00    1.20114   0.02
   5   9   1 o  423.768    442.877    180.00   1.27105   0.13
   1  11  -2 o  22.842     21.478     180.00   1.25493   0.01
   8   6  -3 o  135.375    140.558     0.00    1.22217   0.04
   5   2  -6 o  213.396    220.605     0.00    1.20684   0.06
   5  10  -1 o   1.231      1.113      0.00    1.24570   0.00
   2  11   1 o  637.363    593.320    180.00   1.26243   0.19
   3  11   0 o  671.982    643.132     0.00    1.25570   0.20
   4   9   2 o   1.067      1.062      0.00    1.26461   0.00
   8   4   1 o   1.138      1.038     180.00   1.25953   0.00
   3   9  -4 o  11.577     11.927     180.00   1.22349   0.00
   0   9   4 o  105.235    110.339    180.00   1.21650   0.03
   8   6   0 o   0.055      0.080     180.00   1.23598   0.00
   9   0  -4 o   7.286      7.345      0.00    1.20901   0.00
   5   8   2 o   5.674      5.475     180.00   1.26303   0.00
   2   8   4 o  21.768     22.242     180.00   1.21505   0.01
   4   2   5 o   8.893      8.875     180.00   1.16956   0.00
   9   4  -3 o  45.678     47.279      0.00    1.20728   0.01
   4   4  -6 o  126.531    119.575    180.00   1.18480   0.03
   9   3   0 o  107.702    153.973    180.00   1.23325   0.03
   2  11  -2 o   2.620      2.456     180.00   1.24505   0.00
   0   4   6 o   2.803      2.860      0.00    1.16015   0.00
   6   8   1 o  904.974    797.599    180.00   1.26048   0.27
   0  11   2 o  25.562     23.033     180.00   1.24994   0.01
   4   7  -5 o  113.988    119.643    180.00   1.20570   0.03
   4   6   4 o   9.720     10.237     180.00   1.20534   0.00
   5   4   4 o  24.706     25.955      0.00    1.20515   0.01
   9   1  -4 o   9.757     10.252     180.00   1.20490   0.00
   1   3   6 o  296.516    303.254     0.00    1.15021   0.07
   2   6   5 o  274.794    272.645    180.00   1.17353   0.07
   5  10  -2 o  219.048    226.828     0.00    1.22315   0.06
   4  10   1 o   0.616      0.613     180.00   1.25678   0.00
   9   5  -2 o  24.958     25.532      0.00    1.20173   0.01
   5   3  -6 o  443.138    411.422    180.00   1.18680   0.12
   2   5  -6 o  36.560     36.720      0.00    1.16297   0.01
   6   9   0 o  280.346    353.389    180.00   1.23816   0.08
   8   7  -2 o  17.837     18.812     180.00   1.20544   0.00
   7   4  -5 o   0.606      0.639      0.00    1.20455   0.00
   1  10   3 o  51.107     54.985     180.00   1.22972   0.01
   2   0   6 o  126.159    126.360     0.00    1.13620   0.02
   8   7  -1 o  76.568     75.534     180.00   1.20981   0.02
  10   0  -2 o  171.889    155.733     0.00    1.18912   0.02
   5  10   0 o  24.125     38.162     180.00   1.23319   0.01
   4   8   3 o  802.151    794.186     0.00    1.22724   0.22
   6   5   3 o  92.093     95.940     180.00   1.22025   0.03
   3  10   2 o  46.268     56.410      0.00    1.24199   0.01
   9   5  -1 o  23.157     23.333     180.00   1.20054   0.01
   2   1   6 o  39.737     38.874     180.00   1.13279   0.01
   9   2  -4 o   3.367      2.967     180.00   1.19281   0.00
   4  10  -3 o  41.531     39.887     180.00   1.21255   0.01
  10   1  -2 o  177.223    167.259     0.00    1.18520   0.05
   3   5  -6 o  166.317    166.806    180.00   1.16301   0.04
   6   0  -6 o  1034.594   987.006     0.00    1.18393   0.13
   8   5  -4 o  249.453    233.822     0.00    1.19759   0.07
   1   7   5 o   3.008      3.000     180.00   1.16847   0.00
   3  11  -2 o  83.105     86.850     180.00   1.22133   0.02
   7   1   3 o  128.095    134.627     0.00    1.21523   0.04
   3   9   3 o  527.589    549.290     0.00    1.22055   0.15
   7   8   0 o  383.282    399.973    180.00   1.22027   0.11
   1  11   2 o  130.975    145.110     0.00    1.23059   0.04
   3   5   5 o  74.508     76.666     180.00   1.15905   0.02
   4   3   5 o  121.552    125.444     0.00    1.15130   0.03
   1   5  -6 o  22.311     22.964      0.00    1.15117   0.01
   8   1  -5 o  102.705    90.023     180.00   1.19410   0.03
   6   1  -6 o  67.837     65.879     180.00   1.18007   0.02
   7   5   2 o   0.459      0.562     180.00   1.23826   0.00
   6   7   2 o   0.535      0.654     180.00   1.23752   0.00
   4   9  -4 o  99.428     96.278     180.00   1.19878   0.03
   9   4   0 o  12.342     13.029      0.00    1.20365   0.00
   7   8  -3 o   8.594      7.634      0.00    1.19059   0.00
   6   0   4 o  19.350     18.931     180.00   1.17636   0.00
   2   2   6 o  19.975     18.323     180.00   1.12273   0.00
   1   9   4 o  123.029    112.789    180.00   1.18788   0.03
   4  11  -1 o  60.134     56.194      0.00    1.21215   0.02
   5   7   3 o  54.846     50.667      0.00    1.21159   0.01
  10   2  -2 o  42.160     41.831      0.00    1.17370   0.01
   9   3  -4 o  73.453     73.018      0.00    1.17345   0.02
   7   7   1 o   4.404      4.257     180.00   1.22686   0.00
   6   1   4 o  257.356    257.944    180.00   1.17257   0.07
  10   1  -1 o  207.840    202.675    180.00   1.17883   0.05
   9   5  -3 o  52.114     52.406      0.00    1.17187   0.01
   8   0   2 o  26.184     26.472     180.00   1.22912   0.00
   8   5   1 o  23.470     24.287      0.00    1.21947   0.01
   6   9  -3 o  268.704    237.519    180.00   1.19080   0.07
   7   2   3 o  366.670    385.618    180.00   1.20284   0.10
   0  12   0 o   6.268      6.622     180.00   1.21862   0.00
   2   8  -5 o   1.159      1.165     180.00   1.17020   0.00
   1   8  -5 o  13.448     13.437      0.00    1.16313   0.00
   1   4   6 o  16.966     16.060      0.00    1.12608   0.00
   8   2  -5 o   5.485      5.280     180.00   1.18233   0.00
   6   6  -5 o   1.981      1.910      0.00    1.18208   0.00
   6   2  -6 o  253.943    253.943    180.00   1.16870   0.06
  10   1  -3 o  105.653    106.930     0.00    1.16147   0.03
   8   1   2 o  23.841     23.627      0.00    1.22480   0.01
   3  11   1 o   8.313      8.467     180.00   1.22007   0.00
   5   4  -6 o  81.241     82.899     180.00   1.16035   0.02
   3   8  -5 o  42.445     41.811      0.00    1.16519   0.01
   4   5  -6 o  95.742     99.023     180.00   1.15128   0.02
   7   7  -4 o   1.470      1.437     180.00   1.17781   0.00
   0   5   6 o  184.555    176.877     0.00    1.12863   0.04
   1  12   0 o  77.569     70.288     180.00   1.21181   0.02
   4  11   0 o  63.775     70.293     180.00   1.20614   0.02
   8   7  -3 o  12.386     12.523     180.00   1.17019   0.00
   5   5   4 o  140.265    141.774    180.00   1.16993   0.04
   5   7  -5 o  164.500    161.641     0.00    1.17479   0.04
   6   2   4 o  82.167     83.292      0.00    1.16143   0.02
   6   8  -4 o  68.862     66.824     180.00   1.18048   0.02
  10   2  -1 o  530.655    525.629     0.00    1.16750   0.13
  10   2  -3 o   1.854      1.908     180.00   1.15063   0.00
   2   3   6 o  122.141    127.162     0.00    1.10654   0.03
   7   5  -5 o   2.188      2.209      0.00    1.16938   0.00
   8   2   2 o  587.500    522.395     0.00    1.21211   0.16
   2  10   3 o   2.504      2.137     180.00   1.19260   0.00
   0  12   1 o   9.100      9.592     180.00   1.20217   0.00
   3   8   4 o  595.988    602.328     0.00    1.16193   0.15
   4  11  -2 o  11.691     10.992     180.00   1.18602   0.00
  10   3  -2 o  14.014     14.861     180.00   1.15524   0.00
   4   4   5 o   0.370      0.353      0.00    1.12710   0.00
   1  12  -1 o  16.682     17.423      0.00    1.20108   0.00
   9   6  -2 o  13.132     13.491     180.00   1.15944   0.00
   9   1   1 o  253.209    249.651    180.00   1.19891   0.07
   2  11   2 o  141.918    140.667     0.00    1.19882   0.04
   7   9  -2 o  50.687     49.492     180.00   1.16520   0.01
   6  10  -1 o  11.798     11.552     180.00   1.17715   0.00
   2   6  -6 o   6.076      5.706     180.00   1.12451   0.00
   5  10  -3 o  149.296    152.782    180.00   1.17081   0.04
   8   7   0 o  19.928     19.164     180.00   1.18230   0.01
   0   8   5 o   9.215      9.252     180.00   1.14462   0.00
   8   3  -5 o  45.366     45.020      0.00    1.16347   0.01
   6   3  -6 o  30.514     31.325     180.00   1.15048   0.01
   7   9  -1 o   1.513      1.483     180.00   1.17424   0.00
   8   6  -4 o  47.172     50.175     180.00   1.15572   0.01
   4   7   4 o  105.803    113.018     0.00    1.15540   0.03
   1   6  -6 o  22.390     20.927      0.00    1.11383   0.01
   9   4  -4 o  45.708     45.216      0.00    1.14787   0.01
   7   3   3 o  25.657     24.724     180.00   1.18299   0.01
   1  11  -3 o  41.571     40.813     180.00   1.17733   0.01
   2  12   0 o   4.157      3.543     180.00   1.19202   0.00
   2  12  -1 o  32.296     29.753      0.00    1.18707   0.01
   9   6  -1 o  12.879     13.322      0.00    1.15836   0.00
   1  12   1 o  14.315     12.681      0.00    1.19024   0.00
   5   9  -4 o  148.225    147.216     0.00    1.16336   0.04
   3   6  -6 o   0.270      0.253      0.00    1.12455   0.00
   6  10  -2 o   7.064      7.051      0.00    1.16302   0.00
   2  11  -3 o  58.763     57.187     180.00   1.17427   0.02
   9   5   0 o  78.880     79.136      0.00    1.16855   0.02
  10   3  -1 o  130.170    131.120     0.00    1.14933   0.03
   4   8  -5 o  12.762     12.715     180.00   1.14856   0.00
   9   2   1 o  10.506      9.676     180.00   1.18700   0.00
   8   8  -2 o  61.009     60.420     180.00   1.14834   0.01
   6   6   3 o   9.480      9.148      0.00    1.17605   0.00
   3   6   5 o  198.412    176.443    180.00   1.12097   0.05
   2  10  -4 o  18.859     19.384     180.00   1.15915   0.00
   2   7   5 o  298.040    286.688    180.00   1.12729   0.07
  10   3  -3 o  33.152     32.151     180.00   1.13322   0.01
   5  10   1 o  797.461    725.536    180.00   1.18860   0.21
   1  10  -4 o   3.377      3.534      0.00    1.15716   0.00
   7   6   2 o   2.800      2.337      0.00    1.19214   0.00
   0  11   3 o  249.755    248.452     0.00    1.16812   0.06
   6   9   1 o  451.762    411.389    180.00   1.18771   0.12
   8   3   2 o  921.509    778.153    180.00   1.19181   0.24
   1   5   6 o   2.396      2.345      0.00    1.09718   0.00
   6   3   4 o  714.139    724.600     0.00    1.14353   0.17
  10   4  -2 o  11.204     10.607     180.00   1.13080   0.00
   2   9   4 o  80.596     81.181      0.00    1.14947   0.02
   5   9   2 o  965.956    868.046    180.00   1.18984   0.25
   3  11  -3 o  17.018     17.446     180.00   1.15920   0.00
   5   5  -6 o  232.498    222.802    180.00   1.12881   0.06
   4  10   2 o  357.417    350.012    180.00   1.18333   0.09
   8   8  -1 o  20.097     21.330      0.00    1.15211   0.00
   9   6  -3 o   8.222      7.854      0.00    1.13255   0.00
   5   1   5 o  11.402     12.092      0.00    1.10627   0.00
   8   4  -5 o   5.002      5.212      0.00    1.13852   0.00
   8   6   1 o   0.780      0.732      0.00    1.17535   0.00
   5  11  -1 o  124.608    127.972     0.00    1.16042   0.03
   3  10  -4 o  117.848    118.559    180.00   1.14944   0.03
   0  10   4 o  233.575    237.433    180.00   1.14364   0.06
   7   0  -6 o  835.156    861.206    180.00   1.13654   0.10
  10   0   0 o  108.513    105.249    180.00   1.14725   0.01
   9   3   1 o  953.257    942.476     0.00    1.16792   0.24
   1   8   5 o  106.354    93.157     180.00   1.11624   0.02
   6   7  -5 o   9.921      9.965      0.00    1.13486   0.00
   6  10   0 o  12.348     12.753      0.00    1.16158   0.00
   3  12  -1 o   5.898      6.093     180.00   1.16146   0.00
   7   1  -6 o   0.684      0.660     180.00   1.13312   0.00
   4   6  -6 o  40.896     37.702     180.00   1.11393   0.01
   6   4  -6 o  87.687     85.284     180.00   1.12634   0.02
   4   9   3 o  29.594     30.322     180.00   1.15977   0.01
  10   1   0 o  88.318     89.780      0.00    1.14373   0.02
   0   6   6 o   0.009      0.008     180.00   1.09337   0.00
   7   9   0 o  147.605    162.783     0.00    1.15388   0.04
   5   6   4 o  30.606     28.578      0.00    1.13080   0.01
   6   8   2 o  106.451    101.569    180.00   1.17597   0.03
   7   6  -5 o  200.204    187.574    180.00   1.13030   0.05
   7   8   1 o  21.736     20.673      0.00    1.16681   0.01
   4   5   5 o   2.991      2.897     180.00   1.09813   0.00
   2  12   1 o   0.374      0.352      0.00    1.16641   0.00
   7   4   3 o  944.512    988.073     0.00    1.15680   0.24
   7   2  -6 o  215.738    198.441     0.00    1.12305   0.05
   3  12   0 o  1397.311   1455.211   180.00   1.16110   0.35
   5   2   5 o  175.862    170.247     0.00    1.09689   0.04
   1  12  -2 o   0.065      0.067      0.00    1.16049   0.00
   4  11   1 o  73.893     76.674     180.00   1.16936   0.02
  10   0  -4 o  66.444     57.837     180.00   1.11585   0.01
   5   8   3 o  23.290     25.886      0.00    1.15365   0.01
   2  12  -2 o   7.907      8.581     180.00   1.15267   0.00
   1  11   3 o  24.264     22.962     180.00   1.14747   0.01
   5  11  -2 o  1015.396   1049.799   180.00   1.14212   0.25
  10   4  -1 o   1.636      1.587      0.00    1.12526   0.00
   9   1  -5 o  11.736     10.089     180.00   1.11888   0.00
   0  12   2 o   0.074      0.079     180.00   1.15654   0.00
  10   1  -4 o  47.646     45.847      0.00    1.11262   0.01
   7   8  -4 o  44.222     42.427     180.00   1.12437   0.01
   5  11   0 o  76.263     78.903      0.00    1.15028   0.02
   9   5  -4 o   0.317      0.270      0.00    1.11731   0.00
   7   9  -3 o  66.969     64.192     180.00   1.12869   0.02
  10   4  -3 o   1.156      1.225     180.00   1.11013   0.00
  10   2   0 o  440.042    423.593    180.00   1.13338   0.11
   5   8  -5 o  40.789     36.130      0.00    1.12174   0.01
   8   4   2 o  19.381     17.989     180.00   1.16503   0.00
   9   7  -2 o   2.387      2.113     180.00   1.11478   0.00
   3  10   3 o  26.767     25.016      0.00    1.14700   0.01
   6   4   4 o  167.118    143.957    180.00   1.11982   0.04
   8   8  -3 o  120.792    103.444    180.00   1.11774   0.03
   4  10  -4 o  56.227     53.686     180.00   1.12888   0.01
   3  11   2 o  48.992     49.497     180.00   1.15742   0.01
   2   9  -5 o   3.085      3.151      0.00    1.11128   0.00
   1   9  -5 o   3.425      3.612     180.00   1.10521   0.00
   4  11  -3 o   1.272      1.227     180.00   1.13348   0.00
   6  10  -3 o  84.458     75.202      0.00    1.12221   0.02
   9   2  -5 o   3.658      4.082     180.00   1.10918   0.00
  10   2  -4 o  20.865     21.502      0.00    1.10308   0.00
   6   9  -4 o  308.553    265.572     0.00    1.12007   0.07
   1  10   4 o  34.465     29.553     180.00   1.11976   0.01
   9   7  -1 o  111.760    101.042     0.00    1.11383   0.03
  10   5  -2 o   3.127      3.166      0.00    1.10155   0.00
   9   6   0 o  14.179     13.274      0.00    1.12956   0.00
   3   9  -5 o   0.216      0.237      0.00    1.10699   0.00
   7   3  -6 o   0.005      0.005      0.00    1.10685   0.00
   3  12  -2 o  10.515     10.265      0.00    1.13376   0.00
   9   4   1 o  466.103    489.318    180.00   1.14268   0.11
   8   7  -4 o  52.162     53.130     180.00   1.11148   0.01
   1  12   2 o  1006.925   1035.350    0.00    1.14117   0.25
   6   5  -6 o  16.350     15.523     180.00   1.09742   0.00
   8   5  -5 o  32.632     36.681     180.00   1.10868   0.01
   8   8   0 o  132.672    128.730     0.00    1.12828   0.03
  10   3   0 o   0.974      0.821      0.00    1.11674   0.00
   4  12  -1 o  244.641    249.048     0.00    1.12641   0.06
   5   6  -6 o  10.713     10.724     180.00   1.09354   0.00
   4   8   4 o  84.430     87.575      0.00    1.10483   0.02
   3   9   4 o  256.522    264.428     0.00    1.10419   0.06
   6   7   3 o  91.858     85.738      0.00    1.12952   0.02
   9   7  -3 o  98.072     99.777     180.00   1.09082   0.02
  10   5  -1 o  24.313     23.004     180.00   1.09643   0.01
   7   7   2 o  34.441     37.324     180.00   1.14375   0.01
   7   5   3 o  77.369     80.705     180.00   1.12553   0.02
   9   3  -5 o   1.450      1.469     180.00   1.09357   0.00
   3  12   1 o  275.860    247.219     0.00    1.13276   0.07
   4   9  -5 o  27.758     28.417     180.00   1.09269   0.01
   7  10  -1 o  467.478    542.528     0.00    1.10831   0.11
   2  11   3 o  105.127    88.145      0.00    1.11713   0.02
   7  10  -2 o  22.381     22.539      0.00    1.10070   0.01
   8   7   1 o  31.833     30.558      0.00    1.12890   0.01
   5  10  -4 o  13.100     12.589     180.00   1.09915   0.00
   8   9  -2 o  103.699    106.970     0.00    1.09250   0.02
   4  12   0 o  70.776     57.874     180.00   1.12158   0.02
   8   5   2 o   0.045      0.040     180.00   1.13312   0.00
   6   5   4 o  73.122     75.539      0.00    1.09139   0.02
   1  13   0 o   2.984      2.606      0.00    1.11952   0.00
   8   9  -1 o  415.266    393.915     0.00    1.09575   0.09
   4  12  -2 o  20.857     21.416     180.00   1.10535   0.00
   6  11  -1 o  66.981     68.078      0.00    1.10441   0.02
   5  11  -3 o  31.838     30.545      0.00    1.09916   0.01
   6  11  -2 o  14.359     15.025      0.00    1.09271   0.00
   6  10   1 o  37.898     33.384      0.00    1.11961   0.01
   8   1   3 o   0.003      0.003     180.00   1.11102   0.00
   5  10   2 o  65.643     48.288     180.00   1.12140   0.02
  10   4   0 o  101.346    100.452     0.00    1.09462   0.02
   9   5   1 o  242.697    232.134    180.00   1.11252   0.06
   0  13   1 o  13.497     13.615      0.00    1.11190   0.00
   2  12   2 o  22.191     17.583     180.00   1.11569   0.01
   1  13  -1 o   5.344      5.818      0.00    1.11104   0.00
   5  11   1 o   0.441      0.381      0.00    1.11384   0.00
   2  12  -3 o   4.420      4.123     180.00   1.09582   0.00
   6   9   2 o   1.761      1.371      0.00    1.11621   0.00
   9   0   2 o  34.139     26.745      0.00    1.11540   0.00
   1  12  -3 o  31.936     29.183     180.00   1.09831   0.01
   8   2   3 o  181.679    196.477     0.00    1.10153   0.04
   4  10   3 o  247.149    221.517    180.00   1.09612   0.06
   9   1   2 o  16.372     16.042     180.00   1.11217   0.00
   7   9   1 o  101.543    131.703    180.00   1.10837   0.02
   2  13  -1 o   0.540      0.540     180.00   1.09993   0.00
   2  13   0 o  12.179     12.171     180.00   1.10386   0.00
   1  13   1 o   1.114      1.224     180.00   1.10245   0.00
   4  11   2 o  101.461    125.894    180.00   1.10950   0.02
   5   9   3 o  122.037    105.025     0.00    1.09708   0.03
   6  11   0 o  339.885    360.710     0.00    1.09151   0.08
   7  10   0 o  119.454    124.075     0.00    1.09114   0.03
   0  12   3 o  39.009     39.803     180.00   1.09082   0.01
   9   2   2 o  86.387     96.244      0.00    1.10265   0.02
   7   6   3 o  52.937     52.411     180.00   1.09056   0.01
   8   6   2 o  287.106    233.202    180.00   1.09746   0.07
   4  12   1 o   2.305      2.572     180.00   1.09183   0.00
   7   8   2 o  16.463     17.276      0.00    1.09463   0.00
_reflns_number_total                   1028
_reflns_limit_h_min                    0
_reflns_limit_h_max                    11
_reflns_limit_k_min                    0
_reflns_limit_k_max                    13
_reflns_limit_l_min                    -7
_reflns_limit_l_max                    6
_reflns_d_resolution_high              1.091
_reflns_d_resolution_low               11.472
#--eof--eof--eof--eof--eof--eof--eof--eof--eof--eof--eof--eof--eof--eof--eof--#
